# Supplementary material for: Robust test method for time-course microarray experiments
Source: BMC Bioinformatics. 2010 Jul 22;11:391. doi: 10.1186/1471-2105-11-391 (PMC2914731; doi:10.1186/1471-2105-11-391)
Supplement: Additional file 1 — Properties of 40 genes that are discovered only by -PERM. The data provided the biological properties of 40 genes that are discovered only by -PERM. [file 1471-2105-11-391-S1.XLS]

## Sheet: Sheet1
ID	KimLab_ID	sig
69	C10C6.5	1
83	C15C8.3	1
258	F22B8.4	1
360	F53A2.8	1
390	F57F5.1	1
429	K07A1.8	1
472	M195.1	1
480	R06C7.4	1
606	C09G5.5	1
676	C34B4.1	1
896	F20C5.6	1
1039	F44F1.5	1
1045	F44G4.7	1
1050	F45H7.6	1
1077	F52H3.1	1
1117	F57B1.3	1
1292	T01C3.4	1
1307	T02B5.3	1
1332	T04H1.1	1
1642	ZC101.1	1
1784	B0047.1	1
1794	B0213.16	1
1918	C05D10.1	1
2189	C34G6.6	1
2193	C34H4.3	1
2433	C05D12.6	1
2452	C06B3.8	1
2535	C10G8.1	1
2617	C18E3.7	1
2762	C36A4.6	1
2777	C37H5.1	1
2864	C50B6.4	1
3227	F11G11.10	1
3286	F14F4.3	1
3547	F27E11.2	1
3742	F37C12.12	1
3852	F42C5.9	1
4114	ZK563.6	1
4258	T04A8.8	1
4386	T09E11.2	1
4581	T22B2.3	1
4794	W05F2.2	1
4801	W05H9.1	1
4921	F46F2.2	1
4954	F47D2.9	1
5093	K04A8.7	1
5262	K11G9.1	1
5416	F49E10.2	1
5467	F53B7.2	1
5641	F57B10.4	1
5737	M03F8.5	1
5817	R05F9.11	1
6129	F53A9.10	1
6297	B0207.12	1
6435	C06C3.8	1
6641	C16C4.4	1
6655	C17C3.1	1
6744	C29F5.4	1
6837	C41G7.5	1
6960	C55C3.1	1
6993	E02C12.4	1
7137	F23B2.4	1
7264	F37B4.5	1
7266	F37B4.9	1
7317	F41B5.10	1
7392	F47B8.3	1
7502	F55C7.3	1
7568	F58G6.4	1
7685	K08E7.6	1
7687	K09A11.5	1
8220	W03F9.7	1
8283	Y44A6C.1	1
8353	K08B4.5	1
8366	C06A12.1	1
8382	C43D7.1	1
8384	C43D7.6	1
8415	F20E11.3	1
8475	F52B11.4	1
8565	K08H10.8	1
8712	Y37A1B.12	1
8789	Y71H9A.1	1
8934	C24F3.5	1
9065	F59A2.3	1
9238	F30F8.2	1
9291	F49C5.2	1
9344	H12D21.9	1
9478	Y57A10B.4	1
9482	AH10.4	1
9557	C01B7.7	1
9637	C06E8.2	1
9740	C16C8.4	1
9859	C30H6.1	1
9920	F11C7.5	1
10055	F47B8.6	1
10145	F54D12.4	1
10331	M04D8.6	1
10392	Y17G7B.11	1
10492	ZC239.3	1
10499	ZC334.3	1
10610	ZK899.3	1
11182	M7.4	1
11255	R10E8.7	1
11301	T01B10.1	1
11306	T01C1.2	1
11309	T01C3.6	1
11468	T28A11.16	1
11567	5C08B6.6	1
11726	C41D7.1	1
11823	F14F8.9	1
12251	T20D4.12	1
12477	ZK112.5	1
12580	F40D4.13	1
12609	C44B7.9#2	1
12669	ZC239.4#2	1
13103	F59B2.6#2	1
13359	T27E9.9#2	1
13394	H05L03.3#2	1
13476	F55A4.2#2	1
13616	T03G6.1#2	1
13630	C40C9.1#2	1
13687	T04D3.5#2	1
13688	K07A9.2#2	1
13897	C54D10.10	1
14224	Y50D4A_25.A	1
14226	Y75B8A.12	1
14294	M7.6	1
14304	F54B11.8	1
14374	K04H4.2	1
14414	F18A11.6	1
14428	Y57G11B.2	1
14511	C36F7.4	1
14587	ZK673.1	1
14594	T02E1.3	1
14607	Y95B8A_85.G	1
14740	H12I19.2	1
14770	F57G8.8	1
14937	ZK262.3	1
15106	COL-6, #2	1
15131	K02E7.7	1
15185	Y47G6A_247.B	1
15477	C41C4.6	1
15543	K02F2.5	1
15612	Y73F8A.Q	1
15775	Y54E10A_155.B	1
15952	T07D4.4	1
16025	Y74C10A_158.E	1
16036	C17H12.10	1
16060	Y47G6A_240.C	1
16160	Y73F8A.F	1
16187	Y75B8A.4	1
16204	ZC482.1	1
16290	F07A5.1	1
16582	Y47D9A.E	1
16645	F23H11.5	1
16662	R148.1	1
16670	ZK112.6	1
16795	K11H3.1	1
16825	B0250.4	1
16855	Y57A10A.E	1
17013	K07D4.5	1
17023	C11H1.6	1
17075	R193.D	1
17257	Y111B2A.A	1
17274	F25H2.11	1
17636	F14D7.4	1
17849	C53B4.8	1
18146	K01A11.1	1
18515	Y69F12A.B	1
1	AC3.5	0
2	AC3.7	0
3	AC3.8	0
4	AH6.2	0
5	AH6.6	0
6	AH6.8	0
7	B0001.3	0
8	B0001.5	0
9	B0024.1	0
10	B0024.2	0
11	B0240.1	0
12	B0272.5	0
13	B0284.1	0
14	B0365.3	0
15	B0365.7	0
16	B0393.3	0
17	B0457.1	0
18	B0462.3	0
19	B0464.2	0
20	B0464.6	0
21	B0491.1	0
22	BE10.1	0
23	C01A2.1	0
24	C01B9.1	0
25	C01F6.3	0
26	C01G6.3	0
27	C01G6.7	0
28	C01G6.8	0
29	C01G10.9	0
30	C01G10.10	0
31	C01G12.5	0
32	C03E10.4	0
33	C04B4.1	0
34	C04B4.4	0
35	C04C11.2	0
36	C04G2.10	0
37	C05B5.3	0
38	C05C10.3	0
39	C05C10.6	0
40	C05D12.4	0
41	C06A1.4	0
42	C06B8.5	0
43	C06C6.6	0
44	C06C6.7	0
45	C06H2.4	0
46	C06H5.1	0
47	C07A4.3	0
48	C07A9.5	0
49	C07E3.8	0
50	C07G2.1	0
51	C07G2.2	0
52	C08B6.4	0
53	C08B11.3	0
54	C08H9.2	0
55	C08H9.6	0
56	C08H9.7	0
57	C08H9.10	0
58	C08H9.14	0
59	C09F12.2	0
60	C09G1.2	0
61	C09G5.3	0
62	C09G5.6	0
63	C09G9.4	0
64	C09G9.6	0
65	C09H10.6	0
66	C10C5.2	0
67	C10C5.4	0
68	C10C5.5	0
70	C12C8.1	0
71	C12D8.8	0
72	C13C4.5	0
73	C13C12.2	0
74	C14A4.2	0
75	C14A4.3	0
76	C14A4.4	0
77	C14B1.3	0
78	C14B1.4	0
79	C14B1.7	0
80	C14C10.4	0
81	C14C10.5	0
82	C14H10.3	0
84	C15H11.4	0
85	C15H11.9	0
86	C16C2.2	0
87	C16C10.3	0
88	C16C10.6	0
89	C17E4.3	0
90	C17H1.1	0
91	C18E9.3	0
92	C18E9.8	0
93	C23H4.6	0
94	C25A1.9	0
95	C25D7.2	0
96	C25D7.8	0
97	C25G4.6	0
98	C26D10.1	0
99	C26D10.3	0
100	C26D10.6	0
101	C27B7.5	0
102	C27C12.3	0
103	C29A12.3	0
104	C29E6.2	0
105	C29E6.5	0
106	C29E6.6	0
107	C29F3.7	0
108	C31A11.2	0
109	C31A11.4	0
110	C31A11.5	0
111	C31A11.7	0
112	C31A11.8	0
113	C31C9.5	0
114	C31E10.3	0
115	C33A12.6	0
116	C33A12.13	0
117	C33D9.1	0
118	C33G3.4	0
119	C33G3.5	0
120	C34B7.1	0
121	C34B7.2	0
122	C34C12.1	0
123	C34F6.2	0
124	C34F6.3	0
125	C35A5.2	0
126	C35A5.3	0
127	C35A5.5	0
128	C36A4.9	0
129	C36B1.9	0
130	C36H8.1	0
131	C38C10.2	0
132	C39E9.10	0
133	C39E9.12	0
134	C39E9.14	0
135	C40H5.3	0
136	C41C4.3	0
137	C41C4.7	0
138	C41G6.2	0
139	C41G7.4	0
140	C44B9.2	0
141	C44C10.4	0
142	C44H4.3	0
143	C44H4.4	0
144	C44H4.7	0
145	C44H9.2	0
146	C44H9.4	0
147	C47A10.1	0
148	C47B2.3	0
149	C47D12.1	0
150	C47E8.7	0
151	C47E12.1	0
152	C47E12.7	0
153	C47E12.8	0
154	C47G2.1	0
155	C48D5.1	0
156	C49A1.6	0
157	C49A1.8	0
158	C50B6.8	0
159	C50B6.12	0
160	C50C10.6	0
161	C50F4.2	0
162	C50F4.8	0
163	C50H2.1	0
164	C52A11.4	0
165	C53B4.2	0
166	C53B4.5	0
167	C53D6.1	0
168	C53D6.6	0
169	C54C6.2	0
170	C54D10.5	0
171	C54G4.8	0
172	C54G4.9	0
173	C55A6.2	0
174	D1025.3	0
175	D1046.2	0
176	D1054.9	0
177	D1081.8	0
178	D2005.1	0
179	D2005.5	0
180	D2013.9	0
181	D2023.2	0
182	D2023.5	0
183	D2023.6	0
184	D2030.2	0
185	D2030.10	0
186	D2085.5	0
187	E01G4.5	0
188	E01G4.6	0
189	E01G6.1	0
190	E02H1.2	0
191	E02H1.3	0
192	E02H1.4	0
193	E02H4.2	0
194	E02H4.3	0
195	E03H4.1	0
196	E03H4.5	0
197	F01G4.6	0
198	F01G10.3	0
199	F01G10.5	0
200	F02A9.5	0
201	F02A9.6	0
202	F02D10.1	0
203	F07H5.10	0
204	F08A8.4	0
205	F08G5.4	0
206	F09B9.1	0
207	F09C6.8	0
208	F09E8.3	0
209	F09F3.12	0
210	F10A3.2	0
211	F10A3.12	0
212	F10A3.13	0
213	F10B5.7	0
214	F10C2.7	0
215	F10F2.4	0
216	F10F2.8	0
217	F11A3.2	0
218	F11A5.2	0
219	F11A5.9	0
220	F11A5.10	0
221	F11A10.2	0
222	F11D11.9	0
223	F12F6.6	0
224	F13B12.1	0
225	F13D2.3	0
226	F13D12.2	0
227	F13D12.4	0
228	F13D12.5	0
229	F13G3.6	0
230	F14D7.2	0
231	F14E5.4	0
232	F15A2.1	0
233	F15A4.8	0
234	F15H9.1	0
235	F15H10.2	0
236	F15H10.4	0
237	F17A2.1	0
238	F17B5.1	0
239	F17B5.2	0
240	F17C8.5	0
241	F17C11.7	0
242	F19H6.3	0
243	F20C5.2	0
244	F20C5.5	0
245	F20G2.5	0
246	F20G4.2	0
247	F20G4.3	0
248	F21C3.1	0
249	F21D5.6	0
250	F21G4.2	0
251	F21H7.4	0
252	F21H7.7	0
253	F22B3.3	0
254	F22B3.6	0
255	F22B5.5	0
256	F22B5.7	0
257	F22B5.8	0
259	F22D6.6	0
260	F22G12.2	0
261	F23B12.1	0
262	F23B12.5	0
263	F23H12.5	0
264	F25B3.6	0
265	F25D1.4	0
266	F25D7.4	0
267	F25H2.8	0
268	F25H5.7	0
269	F26A3.1	0
270	F26D2.2	0
271	F26D10.4	0
272	F26D10.5	0
273	F26E4.10	0
274	F26E4.13	0
275	F26H9.3	0
276	F28C1.3	0
277	F28C6.4	0
278	F28D1.10	0
279	F28F8.4	0
280	F28H7.1	0
281	F28H7.3	0
282	F30A10.5	0
283	F30A10.7	0
284	F30A10.10	0
285	F30F8.4	0
286	F31D4.3	0
287	F32B6.2	0
288	F32D8.8	0
289	F32D8.10	0
290	F32H2.3	0
291	F32H5.4	0
292	F33A8.1	0
293	F33C8.1	0
294	F33H1.1	0
295	F33H2.1	0
296	F33H2.5	0
297	F35B12.2	0
298	F35C5.8	0
299	F35C11.4	0
300	F35E12.10	0
301	F35G12.5	0
302	F35G12.8	0
303	F35G12.10	0
304	F35G12.12	0
305	F35H8.3	0
306	F35H8.5	0
307	F35H8.7	0
308	F36A2.13	0
309	F36D3.5	0
310	F36G3.1	0
311	F36G9.9	0
312	F36H1.2	0
313	F36H1.3	0
314	F37B12.4	0
315	F38A3.1	0
316	F38E11.5	0
317	F38H4.3	0
318	F38H4.4	0
319	F39B1.1	0
320	F39B2.3	0
321	F39B2.4	0
322	F40F9.5	0
323	F40F9.10	0
324	F40F11.2	0
325	F40F12.2	0
326	F40G12.2	0
327	F40G12.4	0
328	F40G12.8	0
329	F42D1.2	0
330	F42H11.2	0
331	F43G9.7	0
332	F43G9.10	0
333	F44D12.1	0
334	F44D12.4	0
335	F44F1.4	0
336	F44F1.6	0
337	F44F1.7	0
338	F44F4.2	0
339	F44G3.3	0
340	F45D3.5	0
341	F45E6.1	0
342	F46B6.4	0
343	F46C3.1	0
344	F46C5.3	0
345	F46C5.9	0
346	F46F2.1	0
347	F47A4.2	0
348	F47C8.1	0
349	F47H4.3	0
350	F48F7.1	0
351	F49A5.2	0
352	F49B2.2	0
353	F49C12.3	0
354	F49C12.8	0
355	F49E11.1	0
356	F52B5.1	0
357	F52H3.4	0
358	F52H3.7	0
359	F53A2.4	0
361	F53B7.5	0
362	F53C11.4	0
363	F53F1.10	0
364	F53F1.11	0
365	F53F4.4	0
366	F53F4.8	0
367	F53F4.11	0
368	F53H10.1	0
369	F54B3.3	0
370	F54B11.1	0
371	F54B11.7	0
372	F54C8.1	0
373	F54C8.7	0
374	F54C9.4	0
375	F54C9.6	0
376	F54C9.8	0
377	F54F11.2	0
378	F55A11.8	0
379	F55C5.7	0
380	F55C10.2	0
381	F55H2.4	0
382	F56A8.5	0
383	F56D5.3	0
384	F56D5.9	0
385	F56H6.7	0
386	F57A8.5	0
387	F57B1.2	0
388	F57B7.3	0
389	F57C2.5	0
391	F58A4.4	0
392	F58B3.5	0
393	F58B4.5	0
394	F58E6.5	0
395	F58G11.2	0
396	F58H1.1	0
397	F59A2.1	0
398	F59B2.5	0
399	F59B2.12	0
400	F59E10.2	0
401	F59F3.1	0
402	F59F4.1	0
403	F59F5.3	0
404	H05G16.1	0
405	H05L14.2	0
406	K01A6.1	0
407	K01B6.1	0
408	K01C8.3	0
409	K01C8.5	0
410	K01C8.7	0
411	K01D12.2	0
412	K01G5.1	0
413	K01G5.7	0
414	K01G12.1	0
415	K02B7.1	0
416	K02B9.3	0
417	K03B8.1	0
418	K03B8.5	0
419	K03B8.6	0
420	K03D3.6	0
421	K04D7.3	0
422	K04G2.3	0
423	K04G11.4	0
424	K04H4.1	0
425	K06A4.3	0
426	K06B4.5	0
427	K06B4.6	0
428	K06B4.10	0
430	K07C5.6	0
431	K07C5.8	0
432	K07C10.1	0
433	K08C7.3	0
434	K08C7.5	0
435	K08E4.1	0
436	K08F4.2	0
437	K08F9.2	0
438	K08G2.5	0
439	K08G2.8	0
440	K08H2.5	0
441	K09A11.1	0
442	K09A11.4	0
443	K09E9.3	0
444	K09G1.4	0
445	K10G4.5	0
446	K10G4.6	0
447	K12D12.3	0
448	K12F2.2	0
449	K12G11.3	0
450	K12G11.4	0
451	M7.2	0
452	M01B2.2	0
453	M01B2.4	0
454	M01B2.5	0
455	M01B2.10	0
456	M01E5.6	0
457	M01G12.14	0
458	M02C10.1	0
459	M02G9.1	0
460	M03C11.7	0
461	M04B2.4	0
462	M04C7.2	0
463	M04C9.4	0
464	M04G12.2	0
465	M05B5.1	0
466	M05D6.1	0
467	M18.3	0
468	M18.5	0
469	M88.5	0
470	M117.5	0
471	M176.2	0
473	R01H10.3	0
474	R01H10.7	0
475	R03G8.1	0
476	R05D11.4	0
477	R06A4.8	0
478	R06B9.3	0
479	R06C7.1	0
481	R06C7.5	0
482	R06C7.8	0
483	R07A4.1	0
484	R07B5.3	0
485	R07B7.1	0
486	R07B7.11	0
487	R07B7.13	0
488	R07B7.14	0
489	R07B7.16	0
490	R08B4.1	0
491	R08D7.2	0
492	R08D7.3	0
493	R08D7.6	0
494	R09A8.1	0
495	R09D1.1	0
496	R09D1.2	0
497	R09D1.3	0
498	R09D1.4	0
499	R09D1.5	0
500	R10D12.1	0
501	R10D12.15	0
502	R10E4.6	0
503	R10E11.6	0
504	R10E12.1	0
505	R10H10.2	0
506	R11.3	0
507	R11A8.1	0
508	R11D1.1	0
509	R11D1.5	0
510	R11H6.5	0
511	R13.1	0
512	R13G10.1	0
513	R13G10.2	0
514	R13H4.1	0
515	R13H4.7	0
516	R53.1	0
517	R74.1	0
518	R102.3	0
519	R107.4	0
520	R166.2	0
521	R166.4	0
522	T01B7.7	0
523	T01C3.1	0
524	T01D3.1	0
525	T01D3.6	0
526	AC3.1	0
527	AC3.2	0
528	AC3.3	0
529	AH10.1	0
530	AH6.1	0
531	AH6.10	0
532	AH6.12	0
533	AH6.5	0
534	B0024.10	0
535	B0024.11	0
536	B0024.14	0
537	B0024.5	0
538	B0024.6	0
539	B0035.15	0
540	B0035.16	0
541	B0035.5	0
542	B0035.6	0
543	B0285.8	0
544	B0285.9	0
545	B0365.1	0
546	B0391.1	0
547	B0393.1	0
548	B0393.2	0
549	B0393.5	0
550	B0393.6	0
551	B0462.2	0
552	B0464.1	0
553	B0491.2	0
554	B0491.4	0
555	B0491.6	0
556	B0491.7	0
557	B0513.5	0
558	B0513.6	0
559	B0564.3	0
560	B0564.7	0
561	BE10.3	0
562	C01A2.5	0
563	C01F6.2	0
564	C01F6.7	0
565	C01G10.7	0
566	C01G10.8	0
567	C01G6.5	0
568	C01G6.9	0
569	C01H6.2	0
570	C01H6.5	0
571	C01H6.7	0
572	C01H6.9	0
573	C03D6.4	0
574	C04B4.2	0
575	C04B4.3	0
576	C04G2.2	0
577	C04G2.9	0
578	C05C10.1	0
579	C05C12.3	0
580	C05C9.1	0
581	C05D12.1	0
582	C05G5.2	0
583	C06B3.3	0
584	C06B8.1	0
585	C06C6.1	0
586	C06H2.2	0
587	C06H2.3	0
588	C07A9.1	0
589	C07A9.4	0
590	C07B5.1	0
591	C07B5.4	0
592	C07E3.4	0
593	C07H4.2	0
594	C08B11.2	0
595	C08B11.4	0
596	C08B6.1	0
597	C08B6.2	0
598	C08F8.3	0
599	C08H9.11	0
600	C08H9.12	0
601	C08H9.4	0
602	C08H9.5	0
603	C09D8.2	0
604	C09F9.2	0
605	C09G5.4	0
607	C09H10.7	0
608	C09H10.9	0
609	C09H6.1	0
610	C10C5.1	0
611	C10C5.3	0
612	C10C6.6	0
613	C11E4.7	0
614	C12D8.11	0
615	C13C4.6	0
616	C13G3.3	0
617	C14A4.12	0
618	C14B1.6	0
619	C14B1.9	0
620	C14C10.1	0
621	C14H10.4	0
622	C15C8.7	0
623	C15H7.4	0
624	C16C10.10	0
625	C16C10.2	0
626	C17E4.1	0
627	C17E4.2	0
628	C17E4.9	0
629	C17G1.6	0
630	C17G1.7	0
631	C17H1.3	0
632	C17H1.8	0
633	C18D1.1	0
634	C18D4.7	0
635	C18E9.2	0
636	C18E9.6	0
637	C18E9.7	0
638	C23H4.3	0
639	C25A1.11	0
640	C25A1.8	0
641	C25D7.12	0
642	C25D7.4	0
643	C25F9.2	0
644	C25G4.10	0
645	C25G4.4	0
646	C25G4.5	0
647	C26C6.1	0
648	C26D10.5	0
649	C26E1.2	0
650	C26E1.3	0
651	C27A7.2	0
652	C27A7.7	0
653	C27B7.4	0
654	C27C12.1	0
655	C27C12.7	0
656	C27D8.2	0
657	C27H6.2	0
658	C29A12.1	0
659	C29E6.4	0
660	C29F3.1	0
661	C29F3.2	0
662	C29F7.2	0
663	C29F7.5	0
664	C30H6.6	0
665	C30H6.7	0
666	C31A11.1	0
667	C31E10.1	0
668	C31E10.5	0
669	C31E10.6	0
670	C33A12.10	0
671	C33A12.12	0
672	C33D3.1	0
673	C33D3.3	0
674	C33D9.4	0
675	C33D9.5	0
677	C34B7.3	0
678	C34C6.4	0
679	C34C6.7	0
680	C35A5.1	0
681	C35A5.8	0
682	C35C5.5	0
683	C36A4.1	0
684	C36A4.5	0
685	C36A4.8	0
686	C36B1.11	0
687	C36B1.3	0
688	C36B1.8	0
689	C36E8.1	0
690	C36E8.3	0
691	C36E8.5	0
692	C37A5.1	0
693	C38C10.4	0
694	C38C10.5	0
695	C38C6.3	0
696	C38C6.6	0
697	C38D4.1	0
698	C38D4.3	0
699	C38D4.7	0
700	C39B10.1	0
701	C39E9.13	0
702	C39E9.7	0
703	C40H1.1	0
704	C40H1.3	0
705	C41C4.1	0
706	C41C4.4	0
707	C41C4.5	0
708	C41G6.1	0
709	C41G6.5	0
710	C41G6.7	0
711	C41G6.8	0
712	C41G7.3	0
713	C44B9.1	0
714	C44C10.1	0
715	C44C10.2	0
716	C44F1.1	0
717	C44F1.4	0
718	C44H4.1	0
719	C44H4.2	0
720	C44H9.7	0
721	C45B11.2	0
722	C46C2.1	0
723	C46C2.4	0
724	C46F11.1	0
725	C46F11.2	0
726	C47B2.4	0
727	C47B2.5	0
728	C47D12.4	0
729	C47D12.6	0
730	C47D12.7	0
731	C47E12.2	0
732	C47E12.3	0
733	C47E12.4	0
734	C47E12.5	0
735	C47E8.3	0
736	C47E8.5	0
737	C47E8.6	0
738	C47F8.1	0
739	C47F8.3	0
740	C47F8.6	0
741	C48B4.4	0
742	C48D1.1	0
743	C49F5.4	0
744	C50B6.10	0
745	C50B6.7	0
746	C50C10.1	0
747	C50C10.2	0
748	C50F4.1	0
749	C50F4.10	0
750	C50F4.11	0
751	C50F4.12	0
752	C50F4.14	0
753	C50H2.4	0
754	C51E3.1	0
755	C51E3.4	0
756	C51E3.6	0
757	C52A11.1	0
758	C52E4.1	0
759	C53A5.11	0
760	C53A5.2	0
761	C53A5.3	0
762	C53A5.5	0
763	C53A5.8	0
764	C53B4.1	0
765	C53B4.4	0
766	C53B4.7	0
767	C53D6.2	0
768	C53D6.3	0
769	C54C8.1	0
770	C54C8.3	0
771	C54C8.4	0
772	C54C8.5	0
773	C54D10.1	0
774	C54D10.4	0
775	C54D10.6	0
776	C54D10.8	0
777	C54E10.1	0
778	C55A6.3	0
779	C56A3.8	0
780	D1053.4	0
781	D1054.13	0
782	D1054.14	0
783	D1054.15	0
784	D1081.5	0
785	D2013.3	0
786	D2013.5	0
787	D2030.1	0
788	D2030.7	0
789	D2030.8	0
790	D2030.9	0
791	D2045.1	0
792	D2045.5	0
793	D2085.6	0
794	DH11.3	0
795	E02H1.7	0
796	E02H4.5	0
797	E03A3.6	0
798	E03H4.10	0
799	E03H4.11	0
800	E03H4.2	0
801	E03H4.3	0
802	E03H4.4	0
803	F01D4.2	0
804	F01D4.4	0
805	F01D4.8	0
806	F01G10.8	0
807	F01G4.1	0
808	F01G4.3	0
809	F01G4.5	0
810	F02C12.1	0
811	F02D10.7	0
812	F02H6.1	0
813	F07A11.2	0
814	F07A11.4	0
815	F07B10.1	0
816	F07B10.2	0
817	F07D3.1	0
818	F07H5.9	0
819	F08B12.1	0
820	F08B12.2	0
821	F08G12.3	0
822	F08G5.1	0
823	F08G5.2	0
824	F08H9.1	0
825	F09B12.1	0
826	F09C3.4	0
827	F09C6.2	0
828	F09C6.6	0
829	F09E8.1	0
830	F09F3.1	0
831	F09F3.10	0
832	F09F3.5	0
833	F09F3.7	0
834	F10A3.11	0
835	F10A3.6	0
836	F10A3.9	0
837	F10B5.3	0
838	F10B5.5	0
839	F10C2.3	0
840	F10C2.4	0
841	F10D11.2	0
842	F10D11.5	0
843	F10F2.2	0
844	F10F2.5	0
845	F10F2.6	0
846	F10F2.7	0
847	F10G8.4	0
848	F10G8.6	0
849	F11A1.3	0
850	F11A10.3	0
851	F11A3.1	0
852	F11A5.8	0
853	F11C1.5	0
854	F12F6.5	0
855	F12F6.8	0
856	F13A7.2	0
857	F13A7.3	0
858	F13A7.7	0
859	F13D12.6	0
860	F13D2.2	0
861	F13E9.5	0
862	F13E9.9	0
863	F13G3.1	0
864	F13H10.4	0
865	F14B4.1	0
866	F14B4.3	0
867	F14B6.3	0
868	F14E5.2	0
869	F14E5.3	0
870	F14F7.4	0
871	F14H3.1	0
872	F14H3.2	0
873	F14H3.7	0
874	F14H8.1	0
875	F15A4.7	0
876	F15A4.9	0
877	F15C11.1	0
878	F15D4.5	0
879	F15H10.6	0
880	F15H9.4	0
881	F16A11.1	0
882	F16A11.2	0
883	F16B12.1	0
884	F16B12.2	0
885	F16B12.5	0
886	F16D3.2	0
887	F16D3.4	0
888	F16D3.5	0
889	F17C11.1	0
890	F17C11.10	0
891	F17C11.8	0
892	F17C8.3	0
893	F19B6.3	0
894	F19H8.1	0
895	F20C5.1	0
897	F20D1.2	0
898	F20D1.3	0
899	F20D1.6	0
900	F20D1.7	0
901	F20D1.9	0
902	F20G4.1	0
903	F21A3.1	0
904	F21D5.1	0
905	F21D5.5	0
906	F21H7.5	0
907	F22B3.4	0
908	F22B3.7	0
909	F22D6.5	0
910	F22E10.1	0
911	F22E10.3	0
912	F22E10.4	0
913	F22E12.4	0
914	F22G12.1	0
915	F23B12.7	0
916	F23B12.8	0
917	F23D12.2	0
918	F23H12.6	0
919	F25B3.1	0
920	F25B3.3	0
921	F25D7.1	0
922	F25H2.12	0
923	F25H2.9	0
924	F25H8.6	0
925	F25H9.3	0
926	F26A3.3	0
927	F26A3.6	0
928	F26A3.7	0
929	F26D2.4	0
930	F26D2.7	0
931	F26H11.4	0
932	F26H9.1	0
933	F27D4.4	0
934	F27E5.3	0
935	F27E5.5	0
936	F28B1.1	0
937	F28B1.6	0
938	F28C1.2	0
939	F28C12.2	0
940	F28C12.5	0
941	F28C12.6	0
942	F28C12.7	0
943	F28C6.2	0
944	F28C6.6	0
945	F28D1.3	0
946	F28D1.8	0
947	F28D1.9	0
948	F28F8.1	0
949	F28F8.2	0
950	F28F8.6	0
951	F28F8.7	0
952	F28G4.1	0
953	F28H7.11	0
954	F28H7.8	0
955	F28H7.9	0
956	F29D10.4	0
957	F29F11.4	0
958	F30A10.3	0
959	F30A10.4	0
960	F30A10.8	0
961	F30F8.8	0
962	F31B12.1	0
963	F31C3.2	0
964	F31C3.3	0
965	F31E9.1	0
966	F31F6.1	0
967	F31F6.2	0
968	F31F6.6	0
969	F32A7.4	0
970	F32B4.4	0
971	F32B4.8	0
972	F32D8.2	0
973	F32D8.3	0
974	F32D8.4	0
975	F32G8.1	0
976	F32H2.4	0
977	F33H1.2	0
978	F33H1.4	0
979	F35B12.1	0
980	F35C11.2	0
981	F35C12.2	0
982	F35C5.3	0
983	F35E12.6	0
984	F35E12.7	0
985	F35E2.7	0
986	F35E2.8	0
987	F35E2.9	0
988	F35E8.10	0
989	F35E8.13	0
990	F35E8.3	0
991	F35G12.4	0
992	F35G2.1	0
993	F35H8.6	0
994	F36A2.1	0
995	F36A2.2	0
996	F36D3.2	0
997	F36D3.4	0
998	F36F2.3	0
999	F36F2.5	0
1000	F36G9.12	0
1001	F36G9.3	0
1002	F36G9.8	0
1003	F36H2.1	0
1004	F36H2.2	0
1005	F37B12.2	0
1006	F37D6.1	0
1007	F38A6.1	0
1008	F38B2.1	0
1009	F38B7.3	0
1010	F38H4.7	0
1011	F38H4.9	0
1012	F39B2.1	0
1013	F39B2.8	0
1014	F39D8.4	0
1015	F39H11.2	0
1016	F40F12.5	0
1017	F40F9.4	0
1018	F40F9.6	0
1019	F40F9.7	0
1020	F40G12.10	0
1021	F40G12.11	0
1022	F40G12.3	0
1023	F41D3.1	0
1024	F41D3.10	0
1025	F41D3.2	0
1026	F41D3.3	0
1027	F41D3.4	0
1028	F41D3.5	0
1029	F41D3.9	0
1030	F41E7.3	0
1031	F42A8.2	0
1032	F42A8.3	0
1033	F42H11.1	0
1034	F43G6.6	0
1035	F43G9.12	0
1036	F44D12.11	0
1037	F44D12.8	0
1038	F44F1.1	0
1040	F44F4.3	0
1041	F44G3.1	0
1042	F44G3.2	0
1043	F44G3.7	0
1044	F44G4.1	0
1046	F45B8.1	0
1047	F45G2.3	0
1048	F45H7.2	0
1049	F45H7.3	0
1051	F46A8.2	0
1052	F46B6.3	0
1053	F46B6.5	0
1054	F46F2.4	0
1055	F46F3.2	0
1056	F46F6.2	0
1057	F47B10.3	0
1058	F47B8.10	0
1059	F47B8.7	0
1060	F47B8.9	0
1061	F47H4.1	0
1062	F48F7.5	0
1063	F48F7.6	0
1064	F48F7.7	0
1065	F49A5.5	0
1066	F49A5.6	0
1067	F49A5.7	0
1068	F49B2.3	0
1069	F49C12.15	0
1070	F49C12.5	0
1071	F49C5.3	0
1072	F52A8.6	0
1073	F52B5.5	0
1074	F52D10.4	0
1075	F52E10.1	0
1076	F52E10.5	0
1078	F52H3.2	0
1079	F52H3.3	0
1080	F52H3.6	0
1081	F53B2.4	0
1082	F53B2.5	0
1083	F53B6.2	0
1084	F53B6.7	0
1085	F53B8.1	0
1086	F53C11.2	0
1087	F54B8.9	0
1088	F54C8.2	0
1089	F54C9.5	0
1090	F54C9.7	0
1091	F54D1.6	0
1092	F54D5.1	0
1093	F54D5.7	0
1094	F54F3.3	0
1095	F54G8.4	0
1096	F55A11.3	0
1097	F55A11.6	0
1098	F55B12.4	0
1099	F55B12.6	0
1100	F55C10.3	0
1101	F55C10.4	0
1102	F55C5.2	0
1103	F55C5.5	0
1104	F55C5.8	0
1105	F55D12.3	0
1106	F55H2.6	0
1107	F56A12.2	0
1108	F56D5.1	0
1109	F56D5.10	0
1110	F56H6.1	0
1111	F56H6.8	0
1112	F56H9.3	0
1113	F56H9.5	0
1114	F57A10.1	0
1115	F57A10.5	0
1116	F57A8.4	0
1118	F57B1.4	0
1119	F57B7.4	0
1120	F57C2.2	0
1121	F58A4.3	0
1122	F58A4.7	0
1123	F58G11.1	0
1124	F58G11.3	0
1125	F58H1.3	0
1126	F59B10.2	0
1127	F59B2.2	0
1128	F59B2.9	0
1129	F59B8.2	0
1130	F59C6.5	0
1131	F59C6.9	0
1132	F59F3.5	0
1133	F59F5.1	0
1134	F59F5.7	0
1135	H02I12.1	0
1136	H02I12.5	0
1137	H05L14.1	0
1138	H06O01.1	0
1139	H06O01.2	0
1140	H19N07.4	0
1141	H36L18.1	0
1142	K01B6.3	0
1143	K01C8.10	0
1144	K01C8.2	0
1145	K01G12.3	0
1146	K01H12.3	0
1147	K02A4.1	0
1148	K02B7.2	0
1149	K02B9.1	0
1150	K02C4.4	0
1151	K03A11.1	0
1152	K03D3.1	0
1153	K03D3.4	0
1154	K03D3.8	0
1155	K03D7.7	0
1156	K03H1.1	0
1157	K03H1.11	0
1158	K04B12.2	0
1159	K04C1.1	0
1160	K04D7.1	0
1161	K04D7.2	0
1162	K04G2.1	0
1163	K04G2.10	0
1164	K04G2.2	0
1165	K04G2.6	0
1166	K04H8.1	0
1167	K06A4.1	0
1168	K06A4.5	0
1169	K06B4.1	0
1170	K06B4.8	0
1171	K07A1.10	0
1172	K07A1.2	0
1173	K07A1.5	0
1174	K07A1.9	0
1175	K07A12.1	0
1176	K07C5.2	0
1177	K07C5.3	0
1178	K07C5.4	0
1179	K07C5.5	0
1180	K07F5.6	0
1181	K07G5.1	0
1182	K08E4.5	0
1183	K08E5.2	0
1184	K08E7.1	0
1185	K08E7.5	0
1186	K08E7.7	0
1187	K08F4.1	0
1188	K08F4.4	0
1189	K08F8.3	0
1190	K08G2.7	0
1191	K08H2.3	0
1192	K09A11.2	0
1193	K09A11.3	0
1194	K09A9.1	0
1195	K09A9.3	0
1196	K09A9.5	0
1197	K09A9.6	0
1198	K09C8.4	0
1199	K09C8.5	0
1200	K10C3.4	0
1201	K10D11.4	0
1202	K10D11.5	0
1203	K10G9.1	0
1204	K10H10.2	0
1205	K11B4.1	0
1206	K11D2.2	0
1207	K12D12.5	0
1208	K12G11.1	0
1209	M01F1.3	0
1210	M03B6.2	0
1211	M03C11.3	0
1212	M03C11.4	0
1213	M04B2.1	0
1214	M04G12.3	0
1215	M05B5.3	0
1216	M05B5.4	0
1217	M05B5.6	0
1218	M106.5	0
1219	M117.2	0
1220	M117.4	0
1221	M153.1	0
1222	M163.4	0
1223	M28.7	0
1224	M7.7	0
1225	M88.3	0
1226	R01H10.6	0
1227	R03A10.4	0
1228	R03D7.2	0
1229	R03D7.7	0
1230	R03G8.3	0
1231	R03G8.4	0
1232	R04B5.4	0
1233	R04B5.5	0
1234	R04B5.6	0
1235	R04D3.1	0
1236	R04D3.3	0
1237	R05D11.1	0
1238	R06A4.3	0
1239	R06A4.6	0
1240	R06B9.1	0
1241	R06C7.9	0
1242	R06F6.10	0
1243	R06F6.2	0
1244	R06F6.6	0
1245	R07B1.8	0
1246	R07B7.12	0
1247	R07B7.15	0
1248	R07B7.4	0
1249	R07B7.5	0
1250	R07E3.4	0
1251	R07E3.5	0
1252	R07E3.6	0
1253	R07E5.1	0
1254	R07E5.3	0
1255	R07E5.6	0
1256	R07H5.2	0
1257	R08D7.1	0
1258	R08D7.4	0
1259	R08D7.7	0
1260	R08H2.13	0
1261	R09D1.10	0
1262	R09D1.11	0
1263	R09D1.13	0
1264	R09D1.6	0
1265	R09D1.7	0
1266	R09E10.6	0
1267	R09H10.4	0
1268	R102.5	0
1269	R102.7	0
1270	R107.8	0
1271	R10D12.13	0
1272	R10D12.8	0
1273	R10E11.4	0
1274	R10E4.4	0
1275	R11A5.4	0
1276	R11A8.2	0
1277	R11D1.2	0
1278	R11D1.7	0
1279	R11G10.2	0
1280	R11H6.1	0
1281	R12G8.2	0
1282	R12H7.2	0
1283	R134.2	0
1284	R13G10.4	0
1285	R13H4.4	0
1286	R166.5	0
1287	R17.2	0
1288	R186.4	0
1289	R74.2	0
1290	R74.3	0
1291	R74.6	0
1293	T01C3.7	0
1294	T01C3.9	0
1295	T01D3.5	0
1296	T01E8.2	0
1297	T01E8.3	0
1298	T01E8.4	0
1299	T01G5.2	0
1300	T01G5.3	0
1301	T01G9.3	0
1302	T01H10.3	0
1303	T01H3.2	0
1304	T01H3.4	0
1305	T01H8.5	0
1306	T02B5.1	0
1308	T02B5.4	0
1309	T02C12.2	0
1310	T02D1.1	0
1311	T02D1.5	0
1312	T02E1.2	0
1313	T02E1.7	0
1314	T02E9.3	0
1315	T03F7.1	0
1316	T03F7.3	0
1317	T04A11.10	0
1318	T04A11.3	0
1319	T04A11.9	0
1320	T04A8.14	0
1321	T04A8.15	0
1322	T04A8.16	0
1323	T04A8.6	0
1324	T04B2.5	0
1325	T04C10.2	0
1326	T04C12.4	0
1327	T04D3.1	0
1328	T04D3.2	0
1329	T04D3.5	0
1330	T04D3.7	0
1331	T04F3.2	0
1333	T04H1.4	0
1334	T04H1.5	0
1335	T04H1.9	0
1336	T05A1.4	0
1337	T05A10.1	0
1338	T05C12.1	0
1339	T05C12.10	0
1340	T05C12.3	0
1341	T05C12.6	0
1342	T05C12.7	0
1343	T05D4.1	0
1344	T05D4.3	0
1345	T05E11.3	0
1346	T05E11.4	0
1347	T05E11.5	0
1348	T05E11.6	0
1349	T05E12.6	0
1350	T05G5.3	0
1351	T05G5.8	0
1352	T05G5.9	0
1353	T05H10.1	0
1354	T05H10.2	0
1355	T05H10.4	0
1356	T05H10.7	0
1357	T06C12.1	0
1358	T06C12.11	0
1359	T06C12.14	0
1360	T06C12.3	0
1361	T06C12.4	0
1362	T06C12.8	0
1363	T06D8.2	0
1364	T06D8.3	0
1365	T06D8.6	0
1366	T06D8.8	0
1367	T06D8.9	0
1368	T06E4.1	0
1369	T06E4.11	0
1370	T06E4.3	0
1371	T06E4.6	0
1372	T06E6.1	0
1373	T06E6.2	0
1374	T06E6.3	0
1375	T06E6.5	0
1376	T06E6.8	0
1377	T06G6.7	0
1378	T06G6.8	0
1379	T07A5.1	0
1380	T07C12.3	0
1381	T07C12.9	0
1382	T07C4.3	0
1383	T07C5.2	0
1384	T07D10.2	0
1385	T07D10.5	0
1386	T07D4.1	0
1387	T07F10.1	0
1388	T07F10.3	0
1389	T07G12.10	0
1390	T07G12.11	0
1391	T07G12.2	0
1392	T07G12.4	0
1393	T07G12.7	0
1394	T08D10.2	0
1395	T08D10.3	0
1396	T08G11.1	0
1397	T09A5.10	0
1398	T09A5.11	0
1399	T09A5.12	0
1400	T09A5.2	0
1401	T09A5.8	0
1402	T09A5.9	0
1403	T09B9.4	0
1404	T09E11.4	0
1405	T09E11.8	0
1406	T09E8.2	0
1407	T09F3.4	0
1408	T09F5.3	0
1409	T09F5.8	0
1410	T10B10.1	0
1411	T10B10.3	0
1412	T10B10.7	0
1413	T10B9.1	0
1414	T10B9.10	0
1415	T10B9.2	0
1416	T10B9.5	0
1417	T10C6.1	0
1418	T10C6.3	0
1419	T10C6.4	0
1420	T10C6.6	0
1421	T10H4.11	0
1422	T10H4.2	0
1423	T10H4.5	0
1424	T10H4.6	0
1425	T10H4.7	0
1426	T11A5.5	0
1427	T11A5.6	0
1428	T11F9.1	0
1429	T11F9.10	0
1430	T11F9.7	0
1431	T11F9.9	0
1432	T11G6.1	0
1433	T11G6.2	0
1434	T11G6.3	0
1435	T11G6.4	0
1436	T12A7.1	0
1437	T12D8.1	0
1438	T12D8.9	0
1439	T12G3.1	0
1440	T12G3.2	0
1441	T13F2.3	0
1442	T13F2.6	0
1443	T13F2.7	0
1444	T13F3.1	0
1445	T13F3.3	0
1446	T13H10.1	0
1447	T13H5.2	0
1448	T13H5.3	0
1449	T14B1.1	0
1450	T14D7.2	0
1451	T14G10.1	0
1452	T14G10.2	0
1453	T14G10.5	0
1454	T14G10.6	0
1455	T14G10.7	0
1456	T14G8.1	0
1457	T14G8.2	0
1458	T14G8.4	0
1459	T15D6.12	0
1460	T15D6.2	0
1461	T15D6.6	0
1462	T15D6.8	0
1463	T15D6.9	0
1464	T15H9.4	0
1465	T15H9.6	0
1466	T16A9.3	0
1467	T16A9.4	0
1468	T16A9.5	0
1469	T16G12.5	0
1470	T16G12.7	0
1471	T16H12.4	0
1472	T16H12.5	0
1473	T18D3.6	0
1474	T19B10.2	0
1475	T19B10.3	0
1476	T19B10.7	0
1477	T19B10.8	0
1478	T19B10.9	0
1479	T19C4.1	0
1480	T19C9.2	0
1481	T19C9.3	0
1482	T19C9.4	0
1483	T19C9.7	0
1484	T19H5.1	0
1485	T19H5.2	0
1486	T19H5.4	0
1487	T20D3.7	0
1488	T20D3.9	0
1489	T20G5.1	0
1490	T20G5.2	0
1491	T20G5.4	0
1492	T20G5.5	0
1493	T21B10.5	0
1494	T21B10.7	0
1495	T21B4.10	0
1496	T21B4.11	0
1497	T21B4.5	0
1498	T21B4.7	0
1499	T21B6.1	0
1500	T21B6.3	0
1501	T21C9.1	0
1502	T21C9.6	0
1503	T21E8.1	0
1504	T21E8.3	0
1505	T21H8.1	0
1506	T21H8.2	0
1507	T22A3.3	0
1508	T22C1.1	0
1509	T22C1.10	0
1510	T22C1.11	0
1511	T23D5.6	0
1512	T23D5.9	0
1513	T23D8.4	0
1514	T23F1.3	0
1515	T23F1.5	0
1516	T23F1.7	0
1517	T23G11.2	0
1518	T23G11.3	0
1519	T23G11.7	0
1520	T23G11.8	0
1521	T23G4.3	0
1522	T23G4.4	0
1523	T23G5.2	0
1524	T23G7.2	0
1525	T23G7.4	0
1526	T23H4.1	0
1527	T24A11.2	0
1528	T24B8.2	0
1529	T24C2.4	0
1530	T24D1.1	0
1531	T24D1.3	0
1532	T24D1.4	0
1533	T24F1.1	0
1534	T24F1.6	0
1535	T24H10.1	0
1536	T24H10.4	0
1537	T25B9.2	0
1538	T25B9.4	0
1539	T25B9.5	0
1540	T25B9.6	0
1541	T25B9.8	0
1542	T25C8.1	0
1543	T25E12.10	0
1544	T25E12.11	0
1545	T25E12.9	0
1546	T25G3.2	0
1547	T25G3.4	0
1548	T26E4.12	0
1549	T26E4.7	0
1550	T26F2.1	0
1551	T26G10.1	0
1552	T26G10.4	0
1553	T26H2.1	0
1554	T26H2.3	0
1555	T26H2.4	0
1556	T26H2.6	0
1557	T27A8.1	0
1558	T27A8.5	0
1559	T27C5.9	0
1560	T27D12.1	0
1561	T27D12.2	0
1562	T27E9.8	0
1563	T27F2.1	0
1564	T27F2.2	0
1565	T27F6.8	0
1566	T28B11.1	0
1567	T28B8.3	0
1568	T28C6.7	0
1569	T28F4.1	0
1570	T28F4.3	0
1571	T28F4.4	0
1572	VF36H2L.1	0
1573	W01A8.1	0
1574	W01A8.5	0
1575	W01B6.6	0
1576	W01B6.9	0
1577	W01C9.3	0
1578	W01C9.4	0
1579	W02B12.4	0
1580	W02B12.6	0
1581	W02D9.4	0
1582	W03G11.1	0
1583	W03G11.4	0
1584	W04A4.5	0
1585	W04A8.3	0
1586	W04A8.6	0
1587	W04D2.1	0
1588	W04D2.4	0
1589	W04D2.6	0
1590	W04G5.1	0
1591	W05E10.4	0
1592	W05H12.2	0
1593	W06D11.4	0
1594	W07A8.2	0
1595	W07E11.1	0
1596	W07G4.3	0
1597	W07G4.5	0
1598	W08D2.4	0
1599	W08D2.5	0
1600	W08D2.6	0
1601	W08D2.8	0
1602	W09C2.3	0
1603	W09C2.4	0
1604	W09D10.1	0
1605	W09H1.5	0
1606	W10C6.1	0
1607	W10D5.1	0
1608	Y17G7A.1	0
1609	Y20C6A.1	0
1610	Y22F5A.1	0
1611	Y22F5A.5	0
1612	Y38H8A.3	0
1613	Y41E3.11	0
1614	Y43E12A.1	0
1615	Y43F4A.2	0
1616	Y43F4B.6	0
1617	Y45F10C.1	0
1618	Y45F10D.11	0
1619	Y45F10D.7	0
1620	Y48E1B.12	0
1621	Y48E1B.13	0
1622	Y48E1B.2	0
1623	Y48E1B.9	0
1624	Y53C12A.3	0
1625	Y57G11B.1	0
1626	Y57G11C.10	0
1627	Y57G11C.15	0
1628	Y57G11C.18	0
1629	Y57G11C.19	0
1630	Y57G11C.20	0
1631	Y57G11C.3	0
1632	Y57G11C.6	0
1633	Y57G11C.7	0
1634	Y57G11C.9	0
1635	Y61B8A.2	0
1636	Y61B8B.1	0
1637	Y61B8B.2	0
1638	Y6E2A.4	0
1639	Y6E2A.7	0
1640	Y70C5C.4	0
1641	Y7A9B.1	0
1643	ZC116.3	0
1644	ZC168.4	0
1645	ZC302.2	0
1646	ZC373.1	0
1647	ZC373.3	0
1648	ZC373.4	0
1649	ZC376.2	0
1650	ZC376.5	0
1651	ZC376.7	0
1652	ZC376.8	0
1653	ZC410.2	0
1654	ZC410.3	0
1655	ZC412.2	0
1656	ZC434.1	0
1657	ZC434.4	0
1658	ZC434.5	0
1659	ZC434.7	0
1660	ZC434.8	0
1661	ZC443.1	0
1662	ZC443.3	0
1663	ZC455.1	0
1664	ZC455.3	0
1665	ZC455.4	0
1666	ZC455.5	0
1667	ZC455.6	0
1668	ZC455.9	0
1669	ZC482.6	0
1670	ZC482.7	0
1671	ZC504.1	0
1672	ZC504.2	0
1673	ZC506.3	0
1674	ZC84.2	0
1675	ZC84.4	0
1676	ZK1010.3	0
1677	ZK1010.7	0
1678	ZK1037.1	0
1679	ZK1037.7	0
1680	ZK1037.9	0
1681	ZK1053.1	0
1682	ZK1053.2	0
1683	ZK1053.3	0
1684	ZK1053.4	0
1685	ZK1058.1	0
1686	ZK1058.2	0
1687	ZK1067.1	0
1688	ZK1067.2	0
1689	ZK1067.3	0
1690	ZK1067.5	0
1691	ZK1067.7	0
1692	ZK1098.10	0
1693	ZK1098.8	0
1694	ZK1128.1	0
1695	ZK1128.2	0
1696	ZK1128.3	0
1697	ZK1128.4	0
1698	ZK1128.5	0
1699	ZK1151.3	0
1700	ZK1307.6	0
1701	ZK1307.8	0
1702	ZK1320.4	0
1703	ZK1320.6	0
1704	ZK1320.7	0
1705	ZK1320.8	0
1706	ZK20.1	0
1707	ZK218.1	0
1708	ZK218.3	0
1709	ZK218.5	0
1710	ZK218.6	0
1711	ZK228.2	0
1712	ZK265.2	0
1713	ZK265.5	0
1714	ZK287.2	0
1715	ZK287.6	0
1716	ZK455.1	0
1717	ZK455.4	0
1718	ZK507.6	0
1719	ZK512.3	0
1720	ZK512.5	0
1721	ZK524.1	0
1722	ZK524.3	0
1723	ZK524.4	0
1724	ZK550.3	0
1725	ZK550.7	0
1726	ZK593.4	0
1727	ZK596.2	0
1728	ZK617.2	0
1729	ZK632.11	0
1730	ZK632.2	0
1731	ZK632.4	0
1732	ZK637.1	0
1733	ZK637.5	0
1734	ZK637.7	0
1735	ZK643.1	0
1736	ZK662.4	0
1737	ZK666.5	0
1738	ZK666.7	0
1739	ZK666.8	0
1740	ZK669.4	0
1741	ZK673.3	0
1742	ZK673.4	0
1743	ZK675.1	0
1744	ZK675.2	0
1745	ZK792.5	0
1746	ZK809.1	0
1747	ZK809.5	0
1748	ZK822.1	0
1749	ZK822.3	0
1750	ZK822.4	0
1751	ZK829.10	0
1752	ZK829.2	0
1753	ZK829.4	0
1754	ZK829.9	0
1755	ZK836.1	0
1756	ZK836.2	0
1757	ZK849.4	0
1758	ZK856.12	0
1759	ZK856.2	0
1760	ZK856.3	0
1761	ZK858.1	0
1762	ZK863.1	0
1763	ZK863.2	0
1764	ZK863.3	0
1765	ZK863.5	0
1766	ZK892.3	0
1767	ZK892.4	0
1768	ZK892.5	0
1769	ZK896.8	0
1770	ZK897.1	0
1771	ZK899.5	0
1772	ZK909.5	0
1773	ZK938.2	0
1774	ZK938.5	0
1775	ZK938.6	0
1776	ZK945.1	0
1777	ZK945.2	0
1778	ZK945.3	0
1779	ZK945.7	0
1780	ZK945.9	0
1781	AH9.1	0
1782	B0025.2	0
1783	B0041.7	0
1785	B0205.9	0
1786	B0205.10	0
1787	B0207.1	0
1788	B0207.4	0
1789	B0207.5	0
1790	B0207.11	0
1791	B0213.1	0
1792	B0213.10	0
1793	B0213.14	0
1795	B0218.1	0
1796	B0218.2	0
1797	B0218.3	0
1798	B0228.3	0
1799	B0228.4	0
1800	B0228.6	0
1801	B0228.7	0
1802	B0228.9	0
1803	B0244.6	0
1804	B0244.8	0
1805	B0252.1	0
1806	B0252.2	0
1807	B0261.2	0
1808	B0261.7	0
1809	B0280.1	0
1810	B0280.3	0
1811	B0280.5	0
1812	B0302.1	0
1813	B0302.3	0
1814	B0303.3	0
1815	B0303.4	0
1816	B0303.5	0
1817	B0303.7	0
1818	B0303.9	0
1819	B0336.3	0
1820	B0336.9	0
1821	B0348.5	0
1822	B0348.6	0
1823	B0361.6	0
1824	B0361.7	0
1825	B0403.2	0
1826	B0403.3	0
1827	B0403.4	0
1828	B0410.2	0
1829	B0412.2	0
1830	B0414.1	0
1831	B0414.5	0
1832	B0414.6	0
1833	B0414.8	0
1834	B0432.5	0
1835	B0454.4	0
1836	B0478.2	0
1837	B0495.2	0
1838	B0495.5	0
1839	B0495.7	0
1840	B0495.8	0
1841	B0495.10	0
1842	B0496.1	0
1843	B0496.2	0
1844	B0496.3	0
1845	B0496.6	0
1846	B0511.4	0
1847	B0511.12	0
1848	B0523.4	0
1849	B0545.4	0
1850	B0547.1	0
1851	B0554.6	0
1852	C01B10.1	0
1853	C01B10.8	0
[truncated: 16,557 more rows]

## Sheet: Sheet2
ID	KimLab_ID	Gene name	Literature search	Reference
11306	T01C1.2	mbr-1 honeybee MBlk-1 Related factor	MBR-1 is a helix-turn-helix transcription factor involved in pruning excessive neurites in Caenorhabditis elegans. In the developing brain, excessive neurites are actively pruned in the construction and remodeling of neural circuits. The pruning of neurites occurs in the simple neural circuit of Caenorhabditis elegans. mbr-1 is expressed in various neurons in the head and tail ganglia. A comparis…	Kage E , Hayashi Y , Takeuchi H , Hirotsu T , Kunitomo H , Inoue T , Arai H , Iino Y , Kubo T . 2005. MBR-1, a novel helix-turn-helix transcription factor, is required for pruning excessive neurites in Caenorhabditis elegans. Curr Biol 15:1554-9.
13630	C40C9.1#2	twk-20 TWiK family of potassium channels	K+ channels that possess two pore domains in each channel subunit are common in many animal tissues. Such channels are generated from large families of subunits and are implicated in several functions, including temperature sensation, responses to ischaemia, K+ homeostasis and setting the resting potential of the cell. Their activity can be modulated by polyunsaturated fatty acids, pH and oxygen,…	Buckingham, SD , Kidd, JF , Law, RJ , Franks, CJ , Sattelle, DB . 2005. Structure and function of two-pore-domain K+ channels: contributions from genetic model organisms. Trends in Pharmacological Sciences 26:361-367
8934	C24F3.5	abt-1 ABC Transporter family	abt-1 encodes a predicted ATP-binding cassette (ABC) transporter that is a member of the ABCA subfamily of transport proteins. ABT-1 is predicted to function as a transmembrane protein that couples energy to transport of various molecules across membranes, but as loss of abt-1 activity via RNAi results in no obvious defects, the precise role of abt-1 in C. elegans development and/or behavior is n…	Sheps JA, Ralph S, Zhao Z, Baillie DL, Ling V. The ABC transporter gene family of Caenorhabditis elegans has implications for the evolutionary dynamics of multidrug resistance in eukaryotes. Genome Biol. 2004;5(3):R15. Epub 2004 Feb 11.
6837	C41G7.5	ahr-1 Aryl Hydrocarbon Receptor related	ahr-1 encodes an aryl hydrocarbon receptor (ligand-activated basic helix-loop-helix transcription factor) ortholog that biochemically resembles its vertebrate relatives (OMIM:600253) which mediate the carcinogenic and teratogenic effects of environmental toxins; AHR-1 binds HSP90 tightly, and forms a dimer with AHA-1 that binds DNA fragments containing the mammalian xenobiotic response element; A…	Powell-Coffman JA, Bradfield CA, Wood WB. Caenorhabditis elegans orthologs of the aryl hydrocarbon receptor and its heterodimerization partner the aryl hydrocarbon receptor nuclear translocator. Proc Natl Acad Sci U S A. 1998 Mar 17;95(6):2844-9.
17274	F25H2.11	tct-1 TCTP (translationally-controlled tumor protein) homolog	The translationally controlled tumor protein (TCTP) is a conserved protein which has been described for a wide range of eukaryotic organisms including protozoa, yeasts, plants, nematodes and mammals. Several parasitic organisms have been shown to actively secrete TCTP during host infection as part of their immuno-evasive strategy. An analysis of the transcription and expression patterns showed th…	Meyvis Y, Houthoofd W, Visser A, Borgonie G, Gevaert K, Vercruysse J, Claerebout E, Geldhof P. 2009. Analysis of the translationally controlled tumour protein in the nematodes Ostertagia ostertagi and Caenorhabditis elegans suggests a pivotal role in egg production. Int J Parasitol 39:1205-13.
6297	B0207.12	avr-14 altered AVeRmectin sensitivity	avr-14 encodes an alpha-type subunit of a glutamate-gated chloride channel homologous to human GLRA2, which when mutated leads to hyperekplexia (OMIM:149400); AVR-14 affects sensitivity to the antiparisitic drug, ivermectin, in parallel with avr-15 and glc-1 and in a genetic pathway with unc-9; it functions in the extrapharyngeal nervous system, and is expressed in a subset of neurons in the ring…	Dent JA, Smith MM, Vassilatis DK, Avery L. The genetics of ivermectin resistance in Caenorhabditis elegans. Proc Natl Acad Sci U S A. 2000 Mar 14;97(6):2674-9.
1794	B0213.16	cyp-34A10 CYtochrome P450 family	C. elegans CYP-34A10 protein	Menzel R, Yeo HL, Rienau S, Li S, Steinberg CE, Sturzenbaum SR. 2007. Cytochrome P450s and short-chain dehydrogenases mediate the toxicogenomic response of PCB52 in the nematode Caenorhabditis elegans. J Mol Biol 370:1-13. Lewis JA, Szilagyi M, Gehman E, Dennis WE, Jackson DA. 2009. Distinct patterns of gene and protein expression elicited by organophosphorus pesticides in Caenorhabditis elegans.…
480	R06C7.4	cpg-3 Chondroitin ProteoGlycan	cgp-3 encodes a putatively secreted protein with an N-terminal low-complexity domain containing 15 potential chondroitin attachment sites, and a C-terminal EGF-like region; cpg-3 mRNA is enriched in oogenesis, but CPG-3 has no obvious function in mass RNAi assays. Vertebrates produce multiple chondroitin sulfate proteoglycans that play important roles in development and tissue mechanics. In the n…	Olson SK, Bishop JR, Yates JR, Oegema K, Esko JD. 2006. Identification of novel chondroitin proteoglycans in Caenorhabditis elegans: embryonic cell division depends on CPG-1 and CPG-2. J Cell Biol 173:985-94
10331	M04D8.6	xbx-3 X-BoX promoter element regulated	xbx-3 expression is regulated by RFX-transcription factor daf-19, which is crucial for the formation of cilia of sensory neurons. Cilia are widespread eukaryotic subcellular organelles that function in cell motility, movement of extracellular fluids and sensory reception. The daf-19 regulates the activity of its target genes by binding to the X-box promoter motif. The X-box genes function in the …	E Efimenko, P Swoboda. 2004. THE X-BOX REGULATORY MOTIF DRIVES THE EXPRESSION OF A "CILIARY MODULE" IN C. ELEGANS. European Worm Meeting 97. Karolinska Institute, Department of Biosciences, Sdertrn University College, Section of Natural Sciences
13688	K07A9.2#2	cmk-1 CaM Kinase	cmk-1 encodes a Ca+2/calmodulin-dependent protein kinase I (CaMK1). CMK-1 activity is required, cell autonomously and downstream of the cyclic nucleotide-gated channel TAX-4, for several aspects of AFD thermosensory neuron differentiation, including expression of the gcy-8 guanylyl cyclase and nhr-38 nuclear hormone receptor genes and morphology of the AFD sensory endings. cmk-1 activity is thus …	Satterlee JS , Ryu WS , Sengupta P . 2004. The CMK-1 CaMKI and the TAX-4 Cyclic nucleotide-gated channel regulate thermosensory neuron gene expression and function in C. elegans. Curr Biol 14:62-8.
3227	F11G11.10	col-17 COLlagen	col-17 encodes a collagen which is expressed in all developmental stages except eggs, like col-15, col-16, and col-20; collagen genes with this expression pattern may be used for synthesis of cuticles after the L1 stage (e.g., the L4 cuticle). Two types of collagens have been identified in Caenorhabditis elegans corresponding to two types of extracellular matrix, the cuticle and basement membrane…	Kramer JM. Structures and functions of collagens in Caenorhabditis elegans. FASEB J. 1994 Mar 1;8(3):329-36.
472	M195.1	col-77 COLlagen	col-77 encodes a cuticular collagen; as loss of col-77 activity via RNAi screens results in no obvious defects, the precise role of col-77 in C. elegans development and/or behavior is not yet known.	Nature. 2005 Mar 24;434(7032):462-9. Full-genome RNAi profiling of early embryogenesis in Caenorhabditis elegans.
1117	F57B1.3		COLlagen col-159	Whetstine JR , Ceron J , Ladd B , Dufourcq P , Reinke V , Shi Y. 2005. Regulation of tissue-specific and extracellular matrix-related genes by a class I histone deacetylase. Mol Cell 18:483-90.
7137	F23B2.4	daf-10 abnormal DAuer Formation	daf-10 encodes a WD- and WAA-repeat containing protein that is the C. elegans ortholog of intraflagellar transport (IFT) complex A component IFT122. daf-10 activity is required for intraflagellar transport and thus for proper development of amphid and phasmid neurons, dauer development, chemotaxis, and normal lifespan. A DAF-10::GFP fusion protein undergoes both anterograde and retrograde intrafl…	Apfeld J, Kenyon C. Regulation of lifespan by sensory perception in Caenorhabditis elegans. Nature. 1999 Dec 16;402(6763):804-9.
16204	ZC482.1	gab-1 GABa receptor subunit	gab-1 encodes a gamma-aminobutyric acid (GABA) receptor beta-like subunit with both the neurotransmitter-gated ion-channel ligand binding and transmembrane domains; gab-1 can form a GABA-responsive channel when co-expressed with alpha/gamma type subunits in a heterologous expression system; experiments with gab-1 indicate that GABA receptors are involved in the mechanism of resistance to the wide…	Feng XP , Hayashi J , Beech RN , Prichard RK . 2002. Study of the nematode putative GABA type-A receptor subunits: evidence for modulation by ivermectin. J Neurochem 83:870-8.
2452	C06B3.8	gcy-32 Guanylyl Cyclase	gcy-32 encodes a predicted guanylate cyclase which is expressed in URX, AQR, and PQR neurons. A guanylyl cyclase (GC-D) was recently shown to be expressed in a subclass of neurons within the neuroepithelim of the rat, but given that only a single cyclase was discovered, whether it represents an odorant/pheromone receptor as has been suggested for the large family of seven-transmembrane receptors …	Yu S, Avery L, Baude E, Garbers DL. Guanylyl cyclase expression in specific sensory neurons: a new family of chemosensory receptors. Proc Natl Acad Sci U S A. 1997 Apr 1;94(7):3384-7.
14594	T02E1.3	gla-3 Germ Line Apoptosis abnormal	gla-3 encodes a TIS11-like protein with two CCCH-like zinc-finger domains that inhibits apoptosis in the germline, and weakly inhibits RAS signalling in vulval development along with RAS-induced muscle protein degradation. GLA-3 inhibits physiological apoptosis in oocytes, keeping it down to a normal level of ~50% in hermaphrodite gonads. gla-3 is expressed in the germline of L4 larvae and adults…	Kritikou EA, Hengartner MO, Milstein S, Vidalain PO, Lettre G, Bogan E, Doukoumetzidis K, Gray P, Chappell TG, Vidal M. 2006. C. elegans GLA-3 is a novel component of the MAP kinase MPK-1 signaling pathway required for germ cell survival. Genes Dev 20:2279-92
16795	K11H3.1	gpdh-2 Glycerol-3-Phosphate DeHydrogenase	gpdh-2 encodes one of two C. elegans glycerol 3-phosphate dehydrogenases; although loss of gpdh-2 activity via large-scale RNAi screens results in no obvious defects, expression of a gpdh-2 cDNA in Saccharomyces cerevisiae hog1 mutants is able to rescue the high osmolarity-sensitive growth phenotype of these mutants, suggesting that gpdh-2 encodes a functional glycerol 3-phosphate dehydrogenase.	Kawasaki M , Hisamoto N , Iino Y , Yamamoto M , Ninomiya-Tsuji J , Matsumoto K . 1999. A Caenorhabditis elegans JNK signal transduction pathway regulates coordinated movement via type-D GABAergic motor neurons. EMBO J 18:3604-15.
11301	T01B10.1	grd-4 GRounDhog (hedgehog-like family)	grd-4 encodes a hedgehog-like protein, with an N-terminal signal sequence and a C-terminal Ground domain. The Ground domain is predicted to form a cysteine-crosslinked protein involved in intercellular signalling, and it has subtle similarity to the N-terminal Hedge domain of HEDGEHOG proteins. GRD-4 is weakly required for normal molting. GRD-4 is also required for normal adult alae formation, gr…	Aspock G , Kagoshima H , Niklaus G , Burglin TR . 1999. Caenorhabditis elegans has scores of hedgehog-related genes: sequence and expression analysis. Genome Res 9:909-23. Thomas R. Burglin. 2006. Homologs of the Hh signalling network in C. elegans. In: , eds. , doi/10.1895/wormbook.1.76.1, http://www.wormbook.org.
10499	ZC334.3	ins-24 INSulin related	ins-24 encodes an insulin-like peptide of the insulin superfamily of proteins (OMIM:176730, 147440); INS-24 is one of 38 insulin-like peptides in C. elegans, but as loss of INS-24 function via RNA-mediated interference does not result in any abnormalities, the precise role of INS-24 in C. elegans development is not yet clear. The activity of the daf-2 insulin-like receptor is required for Caenorh…	Pierce SB, Pasquinelli AA, Liu LX, Doberstein SK, Ruvkun G, Costa M, Wisotzkey R, Devadhar S, Homburger SA, Buchman AR, Ferguson KC, Heller J, Platt DM. 2001. Regulation of DAF-2 receptor signaling by human insulin and ins-1, a member of the unusually large and diverse C. elegans insulin gene family. Genes Dev 15:672-86.
14374	K04H4.2	K04H4.2 hypothetical protein	K04H4.2 encodes, by alternative splicing, three proteins ranging from 628 to 1446 residues in length; K04H4.2 proteins are predicted to be secreted, with an N-terminal chitin-binding peritrophin-A domain followed by up to 15 cysteine-rich domains; the general organization of K04H4.2 protein resembles that of T10E10.4; in mass RNAi assays, K04H4.2 is required for larval growth and locomotion; K04H…	Johnston WL, Krizus A, Dennis JW. 2006. The eggshell is required for meiotic fidelity, polar-body extrusion and polarization of the C. elegans embryo. BMC Biol 4:35. Tjoelker LW, Gosting L, Frey S, Hunter CL, Trong HL, Steiner B, Brammer H, Gray PW. 2000. Structural and functional definition of the human chitinase chitin-binding domain. J Biol Chem 275:514-20.
1077	F52H3.1	let-268 LEThal	let-268 encodes a procollagen lysyl hydroxylase that processes type IV collagen, a collagen secreted and incorporated into the basement membrane during embryogenesis (and encoded partly by emb-9); LET-268 activity is essential for type IV collagen processing and secretion and for the stability, but not the formation of, the basement membrane that provides mechanical support to body wall muscle on…	Dev Biol. 2000 Nov 15;227(2):690-705. The let-268 locus of Caenorhabditis elegans encodes a procollagen lysyl hydroxylase that is essential for type IV collagen secretion.
676	C34B4.1	max-1 Motor AXon guidance	max-1 encodes a conserved PH/MyTH4/FERM domain-containing protein. max-1 activity is required cell-autonomously in motor neurons for UNC-6-mediated, dorsally directed axon guidance, proper axon extension and axon fasciculation in the nerve cords, and fully normal backward locomotion. Genetic analyses indicate that max-1 likely acts downstream of unc-6 and unc-5, and in parallel to unc-40 and unc-…	Neuron. 2002 May 16;34(4):563-76. MAX-1, a novel PH/MyTH4/FERM domain cytoplasmic protein implicated in netrin-mediated axon repulsion.
3742	F37C12.12	mec-14 MEChanosensory abnormality	mec-14 encodes a protein with similarity to the beta-subunits of Shaker-type potassium channels, which are members of the aldo-keto reductase superfamily. MEC-14 is required for response to gentle touch by the six touch receptor neurons, and likely functions to regulate activity of the MEC-4 and MEC-10 degenerin channels. mec-14 expression is detected solely in the touch receptor neurons and is d…	Proc Natl Acad Sci U S A. 1996 Jun 25;93(13):6577-82. Genetic interactions affecting touch sensitivity in Caenorhabditis elegans. Gu G, Caldwell GA, Chalfie M. Nature. 2002 Jul 18;418(6895):331-5. Identification of genes expressed in C. elegans touch receptor neurons. Zhang Y, Ma C, Delohery T, Nasipak B, Foat BC, Bounoutas A, Bussemaker HJ, Kim SK, Chalfie M.
16662	R148.1	xbx-7 X-BoX promoter element regulated	mks-1/xbx-7 encodes, by alternative splicing, two isoforms of an ortholog of human MKS1 (OMIM:609883, mutated in Meckel syndrome), paralogous to MKRS-1 and MKRS-2. MKS-1 is redundantly required with NPH-4 for roughly normal foraging, and with both NPH-1 and NPH-4 for cilia formation. MKS-1 is expressed in a subset of amphid and inner labial neurons, in a DAF-19-dependent manner. MKS-1 forms a com…	Efimenko E, Bubb K, Mak HY, Holzman T, Leroux MR, Ruvkun G, Thomas JH, Swoboda P. 2005. Analysis of xbx genes in C. elegans. Development 132:1923-34.
7568	F58G6.4	acc-1 Acetylcholine-gated Chloride Channel	C. elegans encodes a family of ligand-gated ion channel subunits that form anion selective acetylcholine-gated channels when expressed in Xenopus oocytes. ACC-1 (F58G6.4) and ACC-2 (C53D6.3) each form acetylcholine sensitive homomers that are chloride, but not sodium or potassium permeable. They show no significant response to other neurotransmitters. They are potently blocked by the nicotinic an…	Igor Putrenko, Mahvash Zakikhani, Joseph A Dent. 2005. Is acetylcholine a fast inhibitor? A family of genes encodes acetylcholine-gated chloride channels in C. elegans. International Worm Meeting 518A. Biology Department, McGill Univ, Montreal, PQ, Canada
6744	C29F5.4	mps-1 MiRP K channel accessory Subunit	mps-1 encodes single-pass transmembrane proteins that are related to the vertebrate KCNE proteins, also known as MinK-related peptides (MiRPs) that associate with, and regulate, pore-forming ion channels; mps-1 is required for the normal function of several neurons and thus for normal body touch sensation, chemotaxis to select molecules, osmotic avoidance, and nose-touch; when assayed in ASER neu…	J Biol Chem. 2003 Apr 4;278(14):12415-24. Epub 2003 Jan 17. A potassium channel-MiRP complex controls neurosensory function in Caenorhabditis elegans. Bianchi L, Kwok SM, Driscoll M, Sesti F.
2189	C34G6.6	noah-1 NOmpA Homolog (Drosophila nompA: no mechanoreceptor potential A)	noah-1 encodes a PAN and ZP domain-containing protein that is related to the Drosophila extracellular matrix component NompA (no-mechanoreceptor-potential A); loss of noah-1 function via RNAi indicates that NOAH-1 activity is essential for molting; in addition, NOAH-1 appears to be required for embryonic and larval development, vulval development, coordinated locomotion, and normal body morpholog…	A. Biswas, L.Wise, J-A Fritz, N. Johnson, C. Behm. 2007. Functional characterization of noah-1 and noah-2 in the nematode Caenorhabditis elegans. First Australian C. elegans Meeting .
9920	F11C7.5	osm-11 OSMotic avoidance abnormal	osm-11 encodes a protein required for normal osmosensation, osmotic resistance, and defecation rhythm, and for fully normal growth rate; OSM-11 has no clear orthologs outside of nematodes, but is paralogous to DOS-1, OSM-7, and K02F3.7, has a predicted signal sequence with 12 conserved cysteine residues, and may be secreted; osm-11 mutants have abnormally high levels of internal glycerol, defecti…	Proc Natl Acad Sci U S A. 2006 Aug 8;103(32):12173-8. Epub 2006 Jul 31. Genome-wide RNAi screening identifies protein damage as a regulator of osmoprotective gene expression. Lamitina T, Huang CG, Strange K. Genetics. 2006 Nov;174(3):1327-36. Epub 2006 Sep 15. Identification of a novel gene family involved in osmotic stress response in Caenorhabditis elegans. Wheeler JM, Thomas JH.
11309	T01C3.6	rps-16 Ribosomal Protein, Small subunit	rps-16 encodes a small ribosomal subunit S16 protein
16645	F23H11.5	F23H11.5 hypothetical protein	The bra-2 gene encodes a homolog of the human BMP receptor-associated molecule (BRAM1), paralogous to bra-1, that may act upon the SMA-6 TGF-beta signalling pathway. The bra-1 gene is expressed in amphid neurons such as ASK, ASI, and ASG, where daf-1 is also expressed. A loss-of-function mutation in bra-1 exhibits robust suppression of the Daf-c phenotype caused by the DAF-7 pathway mutations. br…	Morita K, Shimizu M, Shibuya H, Ueno N. 2001. A DAF-1-binding protein BRA-1 is a negative regulator of DAF-7 TGF-beta signaling. Proc Natl Acad Sci U S A 98:6284-8.
4921	F46F2.2	kin-20 protein KINase	The heterochronic genes lin-42, kin-20 and tim-1 are the C. elegans homologs of the core circadian genes period, casein kinase Ie, and timeless, respectively. These three circadian genes are core components of the circadian clock, a molecular timing mechanism that regulates gene expression and behavior over the 24-hour day/night cycle. C. elegans circadian gene homologs regulate the timing of cel…	Timpano, Autumn, Chen, Xin, Banerjee, Diya. 2009. Identification of the circadian gene homologs sur-6/PP2A, gsp-1/PP1, gsp-2/PP1, kin-2/CKIIa and kin-10/CKIIb as developmental timing regulators of cell fate during C. elegans post-embryonic development. International Worm Meeting . Banerjee D, Kwok A, Lin SY, Slack FJ. 2005. Developmental timing in C. elegans is regulated by kin-20 and tim-1, homo…
3286	F14F4.3	mrp-5 Multidrug Resistance Protein family	The mrp-5 gene encodes a homolog of the human gene CFTR, which when mutated leads to cystic fibrosis (OMIM:219700). [details] NCBI KOGs*: Multidrug resistance-associated protein/mitoxantrone resistance protein, ABC superfamily	Lee SS, Kennedy S, Tolenen AC, Ruvkun G. 2003. DAF-16 target genes that control C. elegans life-span and metabolism. Science 300:644-7.
2777	C37H5.1	nex-4 anNEXin family	The expression of nex-1 was reduced in the Dauer larval stage relative to the other annexins, correlating with the absence of the spermathecal valves, a major site of nex-1 protein localization. Examination of transgenic offspring revealed specific nex-1 promoter activity in the pharynx, the hypodermal cells, the vulva, and the spermathecal valve, locations in which the annexin may function in co…	J Cell Sci. 1999 Jun;112 ( Pt 12):1901-13. Transcription, biochemistry and localization of nematode annexins. Daigle SN, Creutz CE. J Biochem. 2007 Jan;141(1):47-55. Epub 2006 Dec 14. Ligand-binding activity and expression profile of annexins in Caenorhabditis elegans. Nishioka S, Aikawa J, Ida M, Matsumoto I, Street M, Tsujimoto M, Kojima-Aikawa K.
8712	Y37A1B.12	tor-1 human TORsin related	tor-1 encodes a AAA+ ATPase that, along with TOR-2 and OOC-5, comprise the three C. elegans orthologs of human TorsinA, mutations in which are associated with Torsion Dystonia. The PAR proteins are required for polarity and asymmetric localization of cell fate determinants in C. elegans embryos. In addition, several of the PAR proteins are conserved and localized asymmetrically in polarized cells…	Development. 2001 Nov;128(22):4645-56. The Caenorhabditis elegans polarity gene ooc-5 encodes a Torsin-related protein of the AAA ATPase superfamily. Basham SE, Rose LS. Hum Mol Genet. 2003 Feb 1;12(3):307-19. Suppression of polyglutamine-induced protein aggregation in Caenorhabditis elegans by torsin proteins. Caldwell GA, Cao S, Sexton EG, Gelwix CC, Bevel JP, Caldwell KA.
8384	C43D7.6	srh-208 Serpentine Receptor, class H	This gene encodes a protein containing an F-box, a motif predicted to mediate protein-protein interactions either with homologs of yeast Skp-1p or with other proteins. The F-box motif consists of roughly 50 amino acids. There are at least 11 F-box genes encoded by the genome of budding yeast, 22 in Drosophila, and 38 in human beings; but a striking 326 F-box genes are predicted to exist in C. ele…	Genome Biol. 2000;1(5):REVIEWS3002. Epub 2000 Nov 10. The F-box protein family. Kipreos ET, Pagano M.
69	C10C6.5	wht-2 WHiTe (Drosophila) related ABC transporter	wht-2 encodes a putative member of subfamily G of the ATP-binding cassette transporters; WHT-2 is required, redundantly with its paralog MRP-4, for sperm to normally migrate towards a PUFA-based signal exuded by oocytes; hermaphrodites subjected to double wht-2(RNAi) mrp-4(RNAi) are infertile, both through aberrant loss of their own sperm and through failure of males to effectively inseminate the…	Kubagawa HM, Watts JL, Corrigan C, Edmonds JW, Sztul E, Browse J, Miller MA. 2006. Oocyte signals derived from polyunsaturated fatty acids control sperm recruitment in vivo. Nat Cell Biol 8:1143-8.
13103	F59B2.6#2	zif-1 ZInc Finger-interacting protein	zif-1 encodes a SOCS-box protein that promotes establishment of the germ line by targetting germline proteins for cullin-dependent degradation in non-germline (somatic) cells; ZIF-1 binds germline CCCH-(zinc)-finger proteins and the E3 ubiquitin ligase subunit elongin C (ELC-1); while ZIF-1 has no obvious homologs, it may be analogous to the Drosophila SOCS-box protein GUSTAVUS, which is required…	DeRenzo C , Reese KJ , Seydoux G . 2003. Exclusion of germ plasm proteins from somatic lineages by cullin-dependent degradation. Nature 424:685-9.
1292	T01C3.4	fil-1 - (Fasting Induced Lipase) lipase hypothetical protein	ire-1, an ER protein known to be involved in the unfolded protein response, and hsp-4, an ER chaperone, regulate expression of the novel fasting-induced lipases fil-1 and fil-2, which induce fat granule hydrolysis upon fasting in C. elegans. RNAi and ectopic expression experiments demonstrated that fil-1 and fil-2 are both necessary and sufficient for fasting-induced fat granule breakdown. Failur…	Cell Metab. 2009 May;9(5):440-8. IRE-1 and HSP-4 contribute to energy homeostasis via fasting-induced lipases in C. elegans. Jo H, Shim J, Lee JH, Lee J, Kim JB.
2617	C18E3.7	ppw-1 PAZ/PIWI domain-containing	The Piwi proteins of the Argonaute superfamily are required for normal germline development in Drosophila, zebrafish, and mice and associate with 24-30 nucleotide RNAs termed piRNAs. Piwi and piRNA expression is restricted to the male and female germline and independent of many proteins in other small-RNA pathways, including DCR-1. Piwi is specifically required to silence Tc3, but not other Tc\/m…	Tijsterman M , Okihara KL , Thijssen K , Plasterk RHA . 2002. PPW-1, a PAZ/PIWI protein required for efficient germline RNAi, is defective in a natural isolate of C. elegans. Curr Biol 12:1535-40. Das PP , Stark R , Matthews N , Berezikov E , Ketting RF , Tavare S , Miska EA , Bagijn MP , Goldstein LD , Woolford JR , Lehrbach NJ , Sapetschnig A , Buhecha HR , Gilchrist MJ , Howe KL . 2008. Piwi a…
10055	F47B8.6	F47B8.6 hypothetical protein
4954	F47D2.9	srh-193 Serpentine Receptor, class H
13359	T27E9.9#2	acc-4 Acetylcholine-gated Chloride Channel		Igor Putrenko, Mahvash Zakikhani, Joseph A Dent. 2005. Is acetylcholine a fast inhibitor? A family of genes encodes acetylcholine-gated chloride channels in C. elegans. International Worm Meeting 518A. Biology Department, McGill Univ, Montreal, PQ, Canada		169
1039	F44F1.5	C. elegans predicted pseudogene
1307	T02B5.3	carboxylesterase hypothetical protein
1050	F45H7.6	hypothetical protein
1045	F44G4.7	hypothetical protein Gene prediction extended 5' and 3' based on briggsae analysis.
1642	ZC101.1	ZC101.1 hypothetical protein	The protein product of this gene is predicted to contain a glutamine/asparagine (Q/N)-rich ('prion') domain, by the algorithm of Michelitsch and Weissman (as of the WS77 release of WormBase, i.e., in wormpep77).
1784	B0047.1	bath-20 BTB and MATH domain containing	Uncharacterized protein, contains BTB/POZ domain
896	F20C5.6	spectrin hypothetical protein
1332	T04H1.1	tag-348 Temporarily Assigned Gene name
9482	AH10.4	AH10.4 hypothetical protein
16825	B0250.4	B0250.4 hypothetical protein
9557	C01B7.7	C01B7.7 hypothetical protein
1918	C05D10.1	C05D10.1 hypothetical protein
83	C15C8.3	C15C8.3 hypothetical protein
9740	C16C8.4	C16C8.4 hypothetical protein
6655	C17C3.1	C17C3.1 hypothetical protein
16036	C17H12.10	C17H12.10 hypothetical protein
11726	C41D7.1	C41D7.1 hypothetical protein
17849	C53B4.8	C53B4.8 hypothetical protein
13897	C54D10.10	C54D10.10 hypothetical protein
6960	C55C3.1	C55C3.1 hypothetical protein
9859	C30H6.1	clec-199 C-type LECtin
8475	F52B11.4	col-133 COLlagen		Whetstine JR, Ceron J, Ladd B, Dufourcq P, Reinke V, Shi Y. 2005. Regulation of tissue-specific and extracellular matrix-related genes by a class I histone deacetylase. Mol Cell 18:483-90.
2864	C50B6.4	col-161 COLlagen
9065	F59A2.3	cri-3 Conserved Regulator of Innate immunity
2762	C36A4.6	cyp-25A4 CYtochrome P450 family		Menzel R , Yeo HL , Rienau S , Li S , Steinberg CE , Sturzenbaum SR . 2007. Cytochrome P450s and short-chain dehydrogenases mediate the toxicogenomic response of PCB52 in the nematode Caenorhabditis elegans. J Mol Biol 370:1-13.
15952	T07D4.4	ddx-19 DEAD boX helicase homolog
5262	K11G9.1	esterase hypothetical protein
11823	F14F8.9	F14F8.9 hypothetical protein
3547	F27E11.2	F27E11.2 hypothetical protein
12580	F40D4.13	F40D4.13 hypothetical protein
7392	F47B8.3	F47B8.3 hypothetical protein
5416	F49E10.2	F49E10.2 hypothetical protein
14304	F54B11.8	F54B11.8 hypothetical protein
10145	F54D12.4	F54D12.4 hypothetical protein
13476	F55A4.2#2	F55A4.2 hypothetical protein
5641	F57B10.4	F57B10.4 hypothetical protein
390	F57F5.1	F57F5.1 hypothetical protein
9238	F30F8.2	glutaminase hypothetical protein
13394	H05L03.3#2	H05L03.3 hypothetical protein
9344	H12D21.9	H12D21.9 hypothetical protein
6435	C06C3.8	hypothetical protein
3852	F42C5.9	hypothetical protein
429	K07A1.8	ile-1 Intracellular LEctin
18146	K01A11.1	K01A11.1 hypothetical protein
15131	K02E7.7	K02E7.7 hypothetical protein
15543	K02F2.5	K02F2.5 hypothetical protein
17013	K07D4.5	K07D4.5 hypothetical protein
8353	K08B4.5	K08B4.5 hypothetical protein
7685	K08E7.6	K08E7.6 hypothetical protein
5737	M03F8.5	M03F8.5 hypothetical protein
6641	C16C4.4	math-14 MATH (meprin-associated Traf homology) domain containing
360	F53A2.8	mtm-6 MTM (myotubularin) family
7317	F41B5.10	nhr-183 Nuclear Hormone Receptor family
4386	T09E11.2	nhr-217 Nuclear Hormone Receptor family
14226	Y75B8A.12	osm-12 OSMotic avoidance abnormal
7687	K09A11.5	PHD-finger hypothetical protein
12609	C44B7.9#2	pmp-2 Peroxisomal Membrane Protein related
5817	R05F9.11	R05F9.11 hypothetical protein
14511	C36F7.4	rig-5 neuRonal IGCAM
7266	F37B4.9	sre-24 Serpentine Receptor, class E (epsilon)
9478	Y57A10B.4	sre-42 Serpentine Receptor, class E (epsilon)
2535	C10G8.1	srg-26 Serpentine Receptor, class G (gamma)
7264	F37B4.5	srh-270 Serpentine Receptor, class H
8220	W03F9.7	srh-81 - (Serpentine Receptor, class H)
14770	F57G8.8	srv-36 Serpentine Receptor, class V
9291	F49C5.2	srx-120 Serpentine Receptor, class X
14740	H12I19.2	srz-31 Serpentine Receptor, class Z
13616	T03G6.1#2	T03G6.1 hypothetical protein
4258	T04A8.8	T04A8.8 hypothetical protein
13687	T04D3.5#2	T04D3.5 hypothetical protein
12251	T20D4.12	T20D4.12 hypothetical protein
4581	T22B2.3	T22B2.3 hypothetical protein
11468	T28A11.16	T28A11.16 hypothetical protein
2193	C34H4.3	tag-244 Temporarily Assigned Gene name
6129	F53A9.10	tnt-2 TropoNin T		Van Haaften G , Romeijn R , Pothof J , Koole W , Mullenders LH , Pastink A , Plasterk RH , Tijsterman M . 2006. Identification of conserved pathways of DNA-damage response and radiation protection by genome-wide RNAi. Curr Biol 16:1344-50.
6993	E02C12.4	ttr-40 TransThyretin-Related family domain
8789	Y71H9A.1	twk-44 TWiK family of potassium channels
15477	C41C4.6	ulp-4 Ubiquitin-Like Protease
4794	W05F2.2	W05F2.2 hypothetical protein
4801	W05H9.1	W05H9.1 hypothetical protein
10392	Y17G7B.11	Y17G7B.11 hypothetical protein
8283	Y44A6C.1	Y44A6C.1 hypothetical protein
14428	Y57G11B.2	Y57G11B.2 hypothetical protein
16187	Y75B8A.4	Y75B8A.4 hypothetical protein
10492	ZC239.3	ZC239.3 hypothetical protein
12669	ZC239.4#2	ZC239.4 hypothetical protein
12477	ZK112.5	ZK112.5 hypothetical protein
16670	ZK112.6	ZK112.6 hypothetical protein
14937	ZK262.3	ZK262.3 hypothetical protein
4114	ZK563.6	ZK563.6 hypothetical protein
14587	ZK673.1	ZK673.1 hypothetical protein
10610	ZK899.3	ZK899.3 hypothetical protein
258	F22B8.4
2433	C05D12.6
5093	K04A8.7
7502	F55C7.3
8366	C06A12.1
8382	C43D7.1
8415	F20E11.3
8565	K08H10.8
9637	C06E8.2
11182	M7.4
11255	R10E8.7
11567	5C08B6.6
14224	Y50D4A_25.A
14294	M7.6
14414	F18A11.6
14607	Y95B8A_85.G
15106	COL-6, #2
15185	Y47G6A_247.B
15612	Y73F8A.Q
15775	Y54E10A_155.B
16025	Y74C10A_158.E
16060	Y47G6A_240.C
16160	Y73F8A.F
16582	Y47D9A.E
16855	Y57A10A.E
17023	C11H1.6
17075	R193.D
17257	Y111B2A.A
17636	F14D7.4
18515	Y69F12A.B

## Sheet: Sheet3
ID	KimLab_ID	Gene name	Literature search	Reference
11306	T01C1.2	mbr-1 honeybee MBlk-1 Related factor	MBR-1 is a helix-turn-helix transcription factor involved in pruning excessive neurites in Caenorhabditis elegans. In the developing brain, excessive neurites are actively pruned in the construction and remodeling of neural circuits. The pruning of neurites occurs in the simple neural circuit of Caenorhabditis elegans. mbr-1 is expressed in various neurons in the head and tail ganglia. A comparis…	Kage E , Hayashi Y , Takeuchi H , Hirotsu T , Kunitomo H , Inoue T , Arai H , Iino Y , Kubo T . 2005. MBR-1, a novel helix-turn-helix transcription factor, is required for pruning excessive neurites in Caenorhabditis elegans. Curr Biol 15:1554-9.
13630	C40C9.1#2	twk-20 TWiK family of potassium channels	K+ channels that possess two pore domains in each channel subunit are common in many animal tissues. Such channels are generated from large families of subunits and are implicated in several functions, including temperature sensation, responses to ischaemia, K+ homeostasis and setting the resting potential of the cell. Their activity can be modulated by polyunsaturated fatty acids, pH and oxygen,…	Buckingham, SD , Kidd, JF , Law, RJ , Franks, CJ , Sattelle, DB . 2005. Structure and function of two-pore-domain K+ channels: contributions from genetic model organisms. Trends in Pharmacological Sciences 26:361-367
8934	C24F3.5	abt-1 ABC Transporter family	abt-1 encodes a predicted ATP-binding cassette (ABC) transporter that is a member of the ABCA subfamily of transport proteins. ABT-1 is predicted to function as a transmembrane protein that couples energy to transport of various molecules across membranes, but as loss of abt-1 activity via RNAi results in no obvious defects, the precise role of abt-1 in C. elegans development and/or behavior is n…	Sheps JA, Ralph S, Zhao Z, Baillie DL, Ling V. The ABC transporter gene family of Caenorhabditis elegans has implications for the evolutionary dynamics of multidrug resistance in eukaryotes. Genome Biol. 2004;5(3):R15. Epub 2004 Feb 11.
6837	C41G7.5	ahr-1 Aryl Hydrocarbon Receptor related	ahr-1 encodes an aryl hydrocarbon receptor (ligand-activated basic helix-loop-helix transcription factor) ortholog that biochemically resembles its vertebrate relatives (OMIM:600253) which mediate the carcinogenic and teratogenic effects of environmental toxins; AHR-1 binds HSP90 tightly, and forms a dimer with AHA-1 that binds DNA fragments containing the mammalian xenobiotic response element; A…	Powell-Coffman JA, Bradfield CA, Wood WB. Caenorhabditis elegans orthologs of the aryl hydrocarbon receptor and its heterodimerization partner the aryl hydrocarbon receptor nuclear translocator. Proc Natl Acad Sci U S A. 1998 Mar 17;95(6):2844-9.
17274	F25H2.11	tct-1 TCTP (translationally-controlled tumor protein) homolog	The translationally controlled tumor protein (TCTP) is a conserved protein which has been described for a wide range of eukaryotic organisms including protozoa, yeasts, plants, nematodes and mammals. Several parasitic organisms have been shown to actively secrete TCTP during host infection as part of their immuno-evasive strategy. An analysis of the transcription and expression patterns showed th…	Meyvis Y, Houthoofd W, Visser A, Borgonie G, Gevaert K, Vercruysse J, Claerebout E, Geldhof P. 2009. Analysis of the translationally controlled tumour protein in the nematodes Ostertagia ostertagi and Caenorhabditis elegans suggests a pivotal role in egg production. Int J Parasitol 39:1205-13.
6297	B0207.12	avr-14 altered AVeRmectin sensitivity	avr-14 encodes an alpha-type subunit of a glutamate-gated chloride channel homologous to human GLRA2, which when mutated leads to hyperekplexia (OMIM:149400); AVR-14 affects sensitivity to the antiparisitic drug, ivermectin, in parallel with avr-15 and glc-1 and in a genetic pathway with unc-9; it functions in the extrapharyngeal nervous system, and is expressed in a subset of neurons in the ring…	Dent JA, Smith MM, Vassilatis DK, Avery L. The genetics of ivermectin resistance in Caenorhabditis elegans. Proc Natl Acad Sci U S A. 2000 Mar 14;97(6):2674-9.
1794	B0213.16	cyp-34A10 CYtochrome P450 family	C. elegans CYP-34A10 protein	Menzel R, Yeo HL, Rienau S, Li S, Steinberg CE, Sturzenbaum SR. 2007. Cytochrome P450s and short-chain dehydrogenases mediate the toxicogenomic response of PCB52 in the nematode Caenorhabditis elegans. J Mol Biol 370:1-13. Lewis JA, Szilagyi M, Gehman E, Dennis WE, Jackson DA. 2009. Distinct patterns of gene and protein expression elicited by organophosphorus pesticides in Caenorhabditis elegans.…
480	R06C7.4	cpg-3 Chondroitin ProteoGlycan	cgp-3 encodes a putatively secreted protein with an N-terminal low-complexity domain containing 15 potential chondroitin attachment sites, and a C-terminal EGF-like region; cpg-3 mRNA is enriched in oogenesis, but CPG-3 has no obvious function in mass RNAi assays. Vertebrates produce multiple chondroitin sulfate proteoglycans that play important roles in development and tissue mechanics. In the n…	Olson SK, Bishop JR, Yates JR, Oegema K, Esko JD. 2006. Identification of novel chondroitin proteoglycans in Caenorhabditis elegans: embryonic cell division depends on CPG-1 and CPG-2. J Cell Biol 173:985-94
10331	M04D8.6	xbx-3 X-BoX promoter element regulated	xbx-3 expression is regulated by RFX-transcription factor daf-19, which is crucial for the formation of cilia of sensory neurons. Cilia are widespread eukaryotic subcellular organelles that function in cell motility, movement of extracellular fluids and sensory reception. The daf-19 regulates the activity of its target genes by binding to the X-box promoter motif. The X-box genes function in the …	E Efimenko, P Swoboda. 2004. THE X-BOX REGULATORY MOTIF DRIVES THE EXPRESSION OF A "CILIARY MODULE" IN C. ELEGANS. European Worm Meeting 97. Karolinska Institute, Department of Biosciences, Sdertrn University College, Section of Natural Sciences
13688	K07A9.2#2	cmk-1 CaM Kinase	cmk-1 encodes a Ca+2/calmodulin-dependent protein kinase I (CaMK1). CMK-1 activity is required, cell autonomously and downstream of the cyclic nucleotide-gated channel TAX-4, for several aspects of AFD thermosensory neuron differentiation, including expression of the gcy-8 guanylyl cyclase and nhr-38 nuclear hormone receptor genes and morphology of the AFD sensory endings. cmk-1 activity is thus …	Satterlee JS , Ryu WS , Sengupta P . 2004. The CMK-1 CaMKI and the TAX-4 Cyclic nucleotide-gated channel regulate thermosensory neuron gene expression and function in C. elegans. Curr Biol 14:62-8.
3227	F11G11.10	col-17 COLlagen	col-17 encodes a collagen which is expressed in all developmental stages except eggs, like col-15, col-16, and col-20; collagen genes with this expression pattern may be used for synthesis of cuticles after the L1 stage (e.g., the L4 cuticle). Two types of collagens have been identified in Caenorhabditis elegans corresponding to two types of extracellular matrix, the cuticle and basement membrane…	Kramer JM. Structures and functions of collagens in Caenorhabditis elegans. FASEB J. 1994 Mar 1;8(3):329-36.
472	M195.1	col-77 COLlagen	col-77 encodes a cuticular collagen; as loss of col-77 activity via RNAi screens results in no obvious defects, the precise role of col-77 in C. elegans development and/or behavior is not yet known.	Nature. 2005 Mar 24;434(7032):462-9. Full-genome RNAi profiling of early embryogenesis in Caenorhabditis elegans.
1117	F57B1.3		In C. elegans, the class I histone deacetylases (HDAC-1) homolog HDA-1 appears to play a role in early and late embryonic, as well as postembryonic development. COLlagen col-159 is upregulated in the hda-1 (RNAi) embryos.	Whetstine JR , Ceron J , Ladd B , Dufourcq P , Reinke V , Shi Y. 2005. Regulation of tissue-specific and extracellular matrix-related genes by a class I histone deacetylase. Mol Cell 18:483-90.
7137	F23B2.4	daf-10 abnormal DAuer Formation	daf-10 encodes a WD- and WAA-repeat containing protein that is the C. elegans ortholog of intraflagellar transport (IFT) complex A component IFT122. daf-10 activity is required for intraflagellar transport and thus for proper development of amphid and phasmid neurons, dauer development, chemotaxis, and normal lifespan. A DAF-10::GFP fusion protein undergoes both anterograde and retrograde intrafl…	Apfeld J, Kenyon C. Regulation of lifespan by sensory perception in Caenorhabditis elegans. Nature. 1999 Dec 16;402(6763):804-9.
16204	ZC482.1	gab-1 GABa receptor subunit	gab-1 encodes a gamma-aminobutyric acid (GABA) receptor beta-like subunit with both the neurotransmitter-gated ion-channel ligand binding and transmembrane domains; gab-1 can form a GABA-responsive channel when co-expressed with alpha/gamma type subunits in a heterologous expression system; experiments with gab-1 indicate that GABA receptors are involved in the mechanism of resistance to the wide…	Feng XP , Hayashi J , Beech RN , Prichard RK . 2002. Study of the nematode putative GABA type-A receptor subunits: evidence for modulation by ivermectin. J Neurochem 83:870-8.
2452	C06B3.8	gcy-32 Guanylyl Cyclase	gcy-32 encodes a predicted guanylate cyclase which is expressed in URX, AQR, and PQR neurons. A guanylyl cyclase (GC-D) was recently shown to be expressed in a subclass of neurons within the neuroepithelim of the rat, but given that only a single cyclase was discovered, whether it represents an odorant/pheromone receptor as has been suggested for the large family of seven-transmembrane receptors …	Yu S, Avery L, Baude E, Garbers DL. Guanylyl cyclase expression in specific sensory neurons: a new family of chemosensory receptors. Proc Natl Acad Sci U S A. 1997 Apr 1;94(7):3384-7.
14594	T02E1.3	gla-3 Germ Line Apoptosis abnormal	gla-3 encodes a TIS11-like protein with two CCCH-like zinc-finger domains that inhibits apoptosis in the germline, and weakly inhibits RAS signalling in vulval development along with RAS-induced muscle protein degradation. GLA-3 inhibits physiological apoptosis in oocytes, keeping it down to a normal level of ~50% in hermaphrodite gonads. gla-3 is expressed in the germline of L4 larvae and adults…	Kritikou EA, Hengartner MO, Milstein S, Vidalain PO, Lettre G, Bogan E, Doukoumetzidis K, Gray P, Chappell TG, Vidal M. 2006. C. elegans GLA-3 is a novel component of the MAP kinase MPK-1 signaling pathway required for germ cell survival. Genes Dev 20:2279-92
16795	K11H3.1	gpdh-2 Glycerol-3-Phosphate DeHydrogenase	gpdh-2 encodes one of two C. elegans glycerol 3-phosphate dehydrogenases; although loss of gpdh-2 activity via large-scale RNAi screens results in no obvious defects, expression of a gpdh-2 cDNA in Saccharomyces cerevisiae hog1 mutants is able to rescue the high osmolarity-sensitive growth phenotype of these mutants, suggesting that gpdh-2 encodes a functional glycerol 3-phosphate dehydrogenase.	Kawasaki M , Hisamoto N , Iino Y , Yamamoto M , Ninomiya-Tsuji J , Matsumoto K . 1999. A Caenorhabditis elegans JNK signal transduction pathway regulates coordinated movement via type-D GABAergic motor neurons. EMBO J 18:3604-15.
11301	T01B10.1	grd-4 GRounDhog (hedgehog-like family)	grd-4 encodes a hedgehog-like protein, with an N-terminal signal sequence and a C-terminal Ground domain. The Ground domain is predicted to form a cysteine-crosslinked protein involved in intercellular signalling, and it has subtle similarity to the N-terminal Hedge domain of HEDGEHOG proteins. GRD-4 is weakly required for normal molting. GRD-4 is also required for normal adult alae formation, gr…	Aspock G , Kagoshima H , Niklaus G , Burglin TR . 1999. Caenorhabditis elegans has scores of hedgehog-related genes: sequence and expression analysis. Genome Res 9:909-23. Thomas R. Burglin. 2006. Homologs of the Hh signalling network in C. elegans. In: , eds. , doi/10.1895/wormbook.1.76.1, http://www.wormbook.org.
10499	ZC334.3	ins-24 INSulin related	ins-24 encodes an insulin-like peptide of the insulin superfamily of proteins (OMIM:176730, 147440); INS-24 is one of 38 insulin-like peptides in C. elegans, but as loss of INS-24 function via RNA-mediated interference does not result in any abnormalities, the precise role of INS-24 in C. elegans development is not yet clear. The activity of the daf-2 insulin-like receptor is required for Caenorh…	Pierce SB, Pasquinelli AA, Liu LX, Doberstein SK, Ruvkun G, Costa M, Wisotzkey R, Devadhar S, Homburger SA, Buchman AR, Ferguson KC, Heller J, Platt DM. 2001. Regulation of DAF-2 receptor signaling by human insulin and ins-1, a member of the unusually large and diverse C. elegans insulin gene family. Genes Dev 15:672-86.
14374	K04H4.2	K04H4.2 hypothetical protein	K04H4.2 encodes, by alternative splicing, three proteins ranging from 628 to 1446 residues in length; K04H4.2 proteins are predicted to be secreted, with an N-terminal chitin-binding peritrophin-A domain followed by up to 15 cysteine-rich domains; the general organization of K04H4.2 protein resembles that of T10E10.4; in mass RNAi assays, K04H4.2 is required for larval growth and locomotion; K04H…	Johnston WL, Krizus A, Dennis JW. 2006. The eggshell is required for meiotic fidelity, polar-body extrusion and polarization of the C. elegans embryo. BMC Biol 4:35. Tjoelker LW, Gosting L, Frey S, Hunter CL, Trong HL, Steiner B, Brammer H, Gray PW. 2000. Structural and functional definition of the human chitinase chitin-binding domain. J Biol Chem 275:514-20.
1077	F52H3.1	let-268 LEThal	let-268 encodes a procollagen lysyl hydroxylase that processes type IV collagen, a collagen secreted and incorporated into the basement membrane during embryogenesis (and encoded partly by emb-9); LET-268 activity is essential for type IV collagen processing and secretion and for the stability, but not the formation of, the basement membrane that provides mechanical support to body wall muscle on…	Dev Biol. 2000 Nov 15;227(2):690-705. The let-268 locus of Caenorhabditis elegans encodes a procollagen lysyl hydroxylase that is essential for type IV collagen secretion.
676	C34B4.1	max-1 Motor AXon guidance	max-1 encodes a conserved PH/MyTH4/FERM domain-containing protein. max-1 activity is required cell-autonomously in motor neurons for UNC-6-mediated, dorsally directed axon guidance, proper axon extension and axon fasciculation in the nerve cords, and fully normal backward locomotion. Genetic analyses indicate that max-1 likely acts downstream of unc-6 and unc-5, and in parallel to unc-40 and unc-…	Neuron. 2002 May 16;34(4):563-76. MAX-1, a novel PH/MyTH4/FERM domain cytoplasmic protein implicated in netrin-mediated axon repulsion.
3742	F37C12.12	mec-14 MEChanosensory abnormality	mec-14 encodes a protein with similarity to the beta-subunits of Shaker-type potassium channels, which are members of the aldo-keto reductase superfamily. MEC-14 is required for response to gentle touch by the six touch receptor neurons, and likely functions to regulate activity of the MEC-4 and MEC-10 degenerin channels. mec-14 expression is detected solely in the touch receptor neurons and is d…	Proc Natl Acad Sci U S A. 1996 Jun 25;93(13):6577-82. Genetic interactions affecting touch sensitivity in Caenorhabditis elegans. Gu G, Caldwell GA, Chalfie M. Nature. 2002 Jul 18;418(6895):331-5. Identification of genes expressed in C. elegans touch receptor neurons. Zhang Y, Ma C, Delohery T, Nasipak B, Foat BC, Bounoutas A, Bussemaker HJ, Kim SK, Chalfie M.
16662	R148.1	xbx-7 X-BoX promoter element regulated	mks-1/xbx-7 encodes, by alternative splicing, two isoforms of an ortholog of human MKS1 (OMIM:609883, mutated in Meckel syndrome), paralogous to MKRS-1 and MKRS-2. MKS-1 is redundantly required with NPH-4 for roughly normal foraging, and with both NPH-1 and NPH-4 for cilia formation. MKS-1 is expressed in a subset of amphid and inner labial neurons, in a DAF-19-dependent manner. MKS-1 forms a com…	Efimenko E, Bubb K, Mak HY, Holzman T, Leroux MR, Ruvkun G, Thomas JH, Swoboda P. 2005. Analysis of xbx genes in C. elegans. Development 132:1923-34.
7568	F58G6.4	acc-1 Acetylcholine-gated Chloride Channel	C. elegans encodes a family of ligand-gated ion channel subunits that form anion selective acetylcholine-gated channels when expressed in Xenopus oocytes. ACC-1 (F58G6.4) and ACC-2 (C53D6.3) each form acetylcholine sensitive homomers that are chloride, but not sodium or potassium permeable. They show no significant response to other neurotransmitters. They are potently blocked by the nicotinic an…	Igor Putrenko, Mahvash Zakikhani, Joseph A Dent. 2005. Is acetylcholine a fast inhibitor? A family of genes encodes acetylcholine-gated chloride channels in C. elegans. International Worm Meeting 518A. Biology Department, McGill Univ, Montreal, PQ, Canada
6744	C29F5.4	mps-1 MiRP K channel accessory Subunit	mps-1 encodes single-pass transmembrane proteins that are related to the vertebrate KCNE proteins, also known as MinK-related peptides (MiRPs) that associate with, and regulate, pore-forming ion channels; mps-1 is required for the normal function of several neurons and thus for normal body touch sensation, chemotaxis to select molecules, osmotic avoidance, and nose-touch; when assayed in ASER neu…	J Biol Chem. 2003 Apr 4;278(14):12415-24. Epub 2003 Jan 17. A potassium channel-MiRP complex controls neurosensory function in Caenorhabditis elegans. Bianchi L, Kwok SM, Driscoll M, Sesti F.
2189	C34G6.6	noah-1 NOmpA Homolog (Drosophila nompA: no mechanoreceptor potential A)	noah-1 encodes a PAN and ZP domain-containing protein that is related to the Drosophila extracellular matrix component NompA (no-mechanoreceptor-potential A); loss of noah-1 function via RNAi indicates that NOAH-1 activity is essential for molting; in addition, NOAH-1 appears to be required for embryonic and larval development, vulval development, coordinated locomotion, and normal body morpholog…	A. Biswas, L.Wise, J-A Fritz, N. Johnson, C. Behm. 2007. Functional characterization of noah-1 and noah-2 in the nematode Caenorhabditis elegans. First Australian C. elegans Meeting .
9920	F11C7.5	osm-11 OSMotic avoidance abnormal	osm-11 encodes a protein required for normal osmosensation, osmotic resistance, and defecation rhythm, and for fully normal growth rate; OSM-11 has no clear orthologs outside of nematodes, but is paralogous to DOS-1, OSM-7, and K02F3.7, has a predicted signal sequence with 12 conserved cysteine residues, and may be secreted; osm-11 mutants have abnormally high levels of internal glycerol, defecti…	Proc Natl Acad Sci U S A. 2006 Aug 8;103(32):12173-8. Epub 2006 Jul 31. Genome-wide RNAi screening identifies protein damage as a regulator of osmoprotective gene expression. Lamitina T, Huang CG, Strange K. Genetics. 2006 Nov;174(3):1327-36. Epub 2006 Sep 15. Identification of a novel gene family involved in osmotic stress response in Caenorhabditis elegans. Wheeler JM, Thomas JH.
16645	F23H11.5	F23H11.5 hypothetical protein	The bra-2 gene encodes a homolog of the human BMP receptor-associated molecule (BRAM1), paralogous to bra-1, that may act upon the SMA-6 TGF-beta signalling pathway. The bra-1 gene is expressed in amphid neurons such as ASK, ASI, and ASG, where daf-1 is also expressed. A loss-of-function mutation in bra-1 exhibits robust suppression of the Daf-c phenotype caused by the DAF-7 pathway mutations. br…	Morita K, Shimizu M, Shibuya H, Ueno N. 2001. A DAF-1-binding protein BRA-1 is a negative regulator of DAF-7 TGF-beta signaling. Proc Natl Acad Sci U S A 98:6284-8.
4921	F46F2.2	kin-20 protein KINase	The heterochronic genes lin-42, kin-20 and tim-1 are the C. elegans homologs of the core circadian genes period, casein kinase Ie, and timeless, respectively. These three circadian genes are core components of the circadian clock, a molecular timing mechanism that regulates gene expression and behavior over the 24-hour day/night cycle. C. elegans circadian gene homologs regulate the timing of cel…	Timpano, Autumn, Chen, Xin, Banerjee, Diya. 2009. Identification of the circadian gene homologs sur-6/PP2A, gsp-1/PP1, gsp-2/PP1, kin-2/CKIIa and kin-10/CKIIb as developmental timing regulators of cell fate during C. elegans post-embryonic development. International Worm Meeting . Banerjee D, Kwok A, Lin SY, Slack FJ. 2005. Developmental timing in C. elegans is regulated by kin-20 and tim-1, homo…
3286	F14F4.3	mrp-5 Multidrug Resistance Protein family	The mrp-5 gene encodes a homolog of the human gene CFTR, which when mutated leads to cystic fibrosis (OMIM:219700). [details] NCBI KOGs*: Multidrug resistance-associated protein/mitoxantrone resistance protein, ABC superfamily	Lee SS, Kennedy S, Tolenen AC, Ruvkun G. 2003. DAF-16 target genes that control C. elegans life-span and metabolism. Science 300:644-7.
2777	C37H5.1	nex-4 anNEXin family	The expression of nex-1 was reduced in the Dauer larval stage relative to the other annexins, correlating with the absence of the spermathecal valves, a major site of nex-1 protein localization. Examination of transgenic offspring revealed specific nex-1 promoter activity in the pharynx, the hypodermal cells, the vulva, and the spermathecal valve, locations in which the annexin may function in co…	J Cell Sci. 1999 Jun;112 ( Pt 12):1901-13. Transcription, biochemistry and localization of nematode annexins. Daigle SN, Creutz CE. J Biochem. 2007 Jan;141(1):47-55. Epub 2006 Dec 14. Ligand-binding activity and expression profile of annexins in Caenorhabditis elegans. Nishioka S, Aikawa J, Ida M, Matsumoto I, Street M, Tsujimoto M, Kojima-Aikawa K.
8712	Y37A1B.12	tor-1 human TORsin related	tor-1 encodes a AAA+ ATPase that, along with TOR-2 and OOC-5, comprise the three C. elegans orthologs of human TorsinA, mutations in which are associated with Torsion Dystonia. The PAR proteins are required for polarity and asymmetric localization of cell fate determinants in C. elegans embryos. In addition, several of the PAR proteins are conserved and localized asymmetrically in polarized cells…	Development. 2001 Nov;128(22):4645-56. The Caenorhabditis elegans polarity gene ooc-5 encodes a Torsin-related protein of the AAA ATPase superfamily. Basham SE, Rose LS. Hum Mol Genet. 2003 Feb 1;12(3):307-19. Suppression of polyglutamine-induced protein aggregation in Caenorhabditis elegans by torsin proteins. Caldwell GA, Cao S, Sexton EG, Gelwix CC, Bevel JP, Caldwell KA.
8384	C43D7.6	srh-208 Serpentine Receptor, class H	This gene encodes a protein containing an F-box, a motif predicted to mediate protein-protein interactions either with homologs of yeast Skp-1p or with other proteins. The F-box motif consists of roughly 50 amino acids. There are at least 11 F-box genes encoded by the genome of budding yeast, 22 in Drosophila, and 38 in human beings; but a striking 326 F-box genes are predicted to exist in C. ele…	Genome Biol. 2000;1(5):REVIEWS3002. Epub 2000 Nov 10. The F-box protein family. Kipreos ET, Pagano M.
69	C10C6.5	wht-2 WHiTe (Drosophila) related ABC transporter	wht-2 encodes a putative member of subfamily G of the ATP-binding cassette transporters; WHT-2 is required, redundantly with its paralog MRP-4, for sperm to normally migrate towards a PUFA-based signal exuded by oocytes; hermaphrodites subjected to double wht-2(RNAi) mrp-4(RNAi) are infertile, both through aberrant loss of their own sperm and through failure of males to effectively inseminate the…	Kubagawa HM, Watts JL, Corrigan C, Edmonds JW, Sztul E, Browse J, Miller MA. 2006. Oocyte signals derived from polyunsaturated fatty acids control sperm recruitment in vivo. Nat Cell Biol 8:1143-8.
13103	F59B2.6#2	zif-1 ZInc Finger-interacting protein	zif-1 encodes a SOCS-box protein that promotes establishment of the germ line by targetting germline proteins for cullin-dependent degradation in non-germline (somatic) cells; ZIF-1 binds germline CCCH-(zinc)-finger proteins and the E3 ubiquitin ligase subunit elongin C (ELC-1); while ZIF-1 has no obvious homologs, it may be analogous to the Drosophila SOCS-box protein GUSTAVUS, which is required…	DeRenzo C , Reese KJ , Seydoux G . 2003. Exclusion of germ plasm proteins from somatic lineages by cullin-dependent degradation. Nature 424:685-9.
1292	T01C3.4	fil-1 - (Fasting Induced Lipase) lipase hypothetical protein	ire-1, an ER protein known to be involved in the unfolded protein response, and hsp-4, an ER chaperone, regulate expression of the novel fasting-induced lipases fil-1 and fil-2, which induce fat granule hydrolysis upon fasting in C. elegans. RNAi and ectopic expression experiments demonstrated that fil-1 and fil-2 are both necessary and sufficient for fasting-induced fat granule breakdown. Failur…	Cell Metab. 2009 May;9(5):440-8. IRE-1 and HSP-4 contribute to energy homeostasis via fasting-induced lipases in C. elegans. Jo H, Shim J, Lee JH, Lee J, Kim JB.
2617	C18E3.7	ppw-1 PAZ/PIWI domain-containing	The Piwi proteins of the Argonaute superfamily are required for normal germline development in Drosophila, zebrafish, and mice and associate with 24-30 nucleotide RNAs termed piRNAs. Piwi and piRNA expression is restricted to the male and female germline and independent of many proteins in other small-RNA pathways, including DCR-1. Piwi is specifically required to silence Tc3, but not other Tc\/m…	Tijsterman M , Okihara KL , Thijssen K , Plasterk RHA . 2002. PPW-1, a PAZ/PIWI protein required for efficient germline RNAi, is defective in a natural isolate of C. elegans. Curr Biol 12:1535-40. Das PP , Stark R , Matthews N , Berezikov E , Ketting RF , Tavare S , Miska EA , Bagijn MP , Goldstein LD , Woolford JR , Lehrbach NJ , Sapetschnig A , Buhecha HR , Gilchrist MJ , Howe KL . 2008. Piwi a…
2762	C36A4.6	cyp-25A4 CYtochrome P450 family	Cytochrome P450s, short-chain dehydrogenases and lipases were identified to have a pivotal role in PCB52 toxicogenesis. Cytochrome P450s were shown to be involved in fat storage, with PCB52 exposure increasing the fat content in N2 wild-type. Exposure to PCB52 induces a general detoxification response via small heat-shock proteins and caspases.	Menzel R , Yeo HL , Rienau S , Li S , Steinberg CE , Sturzenbaum SR . 2007. Cytochrome P450s and short-chain dehydrogenases mediate the toxicogenomic response of PCB52 in the nematode Caenorhabditis elegans. J Mol Biol 370:1-13.
